# Supplementary material for: Humans disrupt access to prey for large African carnivores
Source: eLife. 2020 Nov 18;9:e60690. doi: 10.7554/eLife.60690 (PMC7673783; doi:10.7554/eLife.60690)
Supplement: Source data 1. [file elife-60690-data1.csv.zip]

Archive with 1 entries (1 files):
- SI_spptriggerhist.csv
