# Supplementary material for: Humans disrupt access to prey for large African carnivores
Source: eLife. 2020 Nov 18;9:e60690. doi: 10.7554/eLife.60690 (PMC7673783; doi:10.7554/eLife.60690)
Supplement: Source data 1. [file elife-60690-data1.csv.zip › SI_spptriggerhist.csv]

	Station	Species	DateTimeOriginal	Date	Time	delta.time.secs	delta.time.mins	delta.time.hours	delta.time.days	hum
1	KRE101	Aardvark	3/20/2017 23:05	3/20/2017	23:05:57	0	0	0	0	low
2	KRE101	Aardvark	4/1/2017 0:03	4/1/2017	0:03:46	953867	15898	265	11	low
3	KRE101	Aardvark	5/22/2017 0:52	5/22/2017	0:52:49	4409337	73489	1224.8	51	low
4	KRE101	Aardvark	5/24/2017 22:42	5/24/2017	22:42:00	251344	4189	69.8	2.9	low
8	KRE101	Buffalo	3/13/2017 22:53	3/13/2017	22:53:31	0	0	0	0	low
9	KRE101	Buffalo	3/16/2017 3:47	3/16/2017	3:47:48	190450	3174	52.9	2.2	low
10	KRE101	Buffalo	3/18/2017 23:30	3/18/2017	23:30:25	243586	4060	67.7	2.8	low
11	KRE101	Buffalo	3/20/2017 0:29	3/20/2017	0:29:25	89933	1499	25	1	low
12	KRE101	Buffalo	3/21/2017 2:31	3/21/2017	2:31:27	93660	1561	26	1.1	low
13	KRE101	Buffalo	3/24/2017 5:10	3/24/2017	5:10:49	268064	4468	74.5	3.1	low
14	KRE101	Buffalo	3/25/2017 6:43	3/25/2017	6:43:09	91627	1527	25.4	1.1	low
15	KRE101	Buffalo	3/27/2017 2:23	3/27/2017	2:23:54	157242	2621	43.7	1.8	low
16	KRE101	Buffalo	3/28/2017 23:42	3/28/2017	23:42:14	163091	2718	45.3	1.9	low
17	KRE101	Buffalo	4/13/2017 19:42	4/13/2017	19:42:51	1368028	22800	380	15.8	low
18	KRE101	Buffalo	4/20/2017 5:12	4/20/2017	5:12:54	552591	9210	153.5	6.4	low
19	KRE101	Buffalo	4/21/2017 23:33	4/21/2017	23:33:33	152117	2535	42.2	1.8	low
20	KRE101	Buffalo	4/24/2017 4:28	4/24/2017	4:28:37	190502	3175	52.9	2.2	low
21	KRE101	Buffalo	4/24/2017 19:04	4/24/2017	19:04:47	52510	875	14.6	0.6	low
22	KRE101	Buffalo	4/24/2017 19:51	4/24/2017	19:51:40	2298	38	0.6	0	low
23	KRE101	Buffalo	4/25/2017 6:15	4/25/2017	6:15:54	33567	559	9.3	0.4	low
24	KRE101	Buffalo	4/25/2017 15:45	4/25/2017	15:45:50	32239	537	8.9	0.4	low
25	KRE101	Buffalo	4/25/2017 23:50	4/25/2017	23:50:40	28972	483	8.1	0.3	low
26	KRE101	Buffalo	4/26/2017 6:14	4/26/2017	6:14:09	23006	383	6.4	0.3	low
27	KRE101	Buffalo	4/26/2017 16:20	4/26/2017	16:20:58	36360	606	10.1	0.4	low
28	KRE101	Bushbuck	3/12/2017 21:00	3/12/2017	21:00:14	0	0	0	0	low
29	KRE101	Bushbuck	3/28/2017 21:34	3/28/2017	21:34:47	1384471	23075	384.6	16	low
30	KRE101	Bushbuck	4/1/2017 18:07	4/1/2017	18:07:38	333169	5553	92.5	3.9	low
32	KRE101	Elephant	3/13/2017 20:41	3/13/2017	20:41:56	0	0	0	0	low
33	KRE101	Elephant	4/9/2017 0:39	4/9/2017	0:39:25	2260383	37673	627.9	26.2	low
34	KRE101	Elephant	4/13/2017 19:22	4/13/2017	19:22:44	412996	6883	114.7	4.8	low
35	KRE101	Elephant	4/13/2017 20:09	4/13/2017	20:09:24	2751	46	0.8	0	low
36	KRE101	Elephant	4/14/2017 16:03	4/14/2017	16:03:56	71636	1194	19.9	0.8	low
37	KRE101	Elephant	4/19/2017 21:29	4/19/2017	21:29:00	451382	7523	125.4	5.2	low
38	KRE101	Elephant	4/23/2017 19:24	4/23/2017	19:24:20	337761	5629	93.8	3.9	low
39	KRE101	Elephant	4/26/2017 22:38	4/26/2017	22:38:07	270819	4514	75.2	3.1	low
40	KRE101	Hartebeest	3/15/2017 8:44	3/15/2017	8:44:49	0	0	0	0	low
41	KRE101	Hartebeest	3/17/2017 13:23	3/17/2017	13:23:11	189454	3158	52.6	2.2	low
42	KRE101	Hartebeest	3/17/2017 16:25	3/17/2017	16:25:36	10908	182	3	0.1	low
43	KRE101	Hartebeest	4/16/2017 7:35	4/16/2017	7:35:05	2560158	42669	711.1	29.6	low
44	KRE101	Hartebeest	4/24/2017 9:28	4/24/2017	9:28:00	697967	11633	193.9	8.1	low
45	KRE101	Hyena	3/15/2017 18:36	3/15/2017	18:36:09	0	0	0	0	low
46	KRE101	Hyena	3/19/2017 21:32	3/19/2017	21:32:04	355698	5928	98.8	4.1	low
47	KRE101	Hyena	3/20/2017 4:04	3/20/2017	4:04:40	23553	393	6.5	0.3	low
48	KRE101	Hyena	3/20/2017 6:22	3/20/2017	6:22:24	8163	136	2.3	0.1	low
49	KRE101	Hyena	3/25/2017 0:17	3/25/2017	0:17:51	410124	6835	113.9	4.7	low
50	KRE101	Hyena	3/25/2017 2:24	3/25/2017	2:24:16	7582	126	2.1	0.1	low
51	KRE101	Hyena	3/26/2017 2:30	3/26/2017	2:30:07	86745	1446	24.1	1	low
52	KRE101	Hyena	3/26/2017 4:25	3/26/2017	4:25:14	6677	111	1.8	0.1	low
53	KRE101	Hyena	3/26/2017 6:13	3/26/2017	6:13:19	6472	108	1.8	0.1	low
54	KRE101	Hyena	3/27/2017 4:49	3/27/2017	4:49:03	81339	1356	22.6	0.9	low
55	KRE101	Hyena	3/31/2017 5:03	3/31/2017	5:03:37	346471	5775	96.2	4	low
56	KRE101	Hyena	3/31/2017 21:12	3/31/2017	21:12:40	58141	969	16.1	0.7	low
57	KRE101	Hyena	4/4/2017 21:05	4/4/2017	21:05:19	345157	5753	95.9	4	low
58	KRE101	Hyena	4/5/2017 2:33	4/5/2017	2:33:06	19665	328	5.5	0.2	low
59	KRE101	Hyena	4/5/2017 21:40	4/5/2017	21:40:03	68814	1147	19.1	0.8	low
60	KRE101	Hyena	4/6/2017 2:32	4/6/2017	2:32:33	17175	286	4.8	0.2	low
61	KRE101	Hyena	4/7/2017 22:56	4/7/2017	22:56:22	159827	2664	44.4	1.8	low
62	KRE101	Hyena	4/8/2017 0:28	4/8/2017	0:28:22	4104	68	1.1	0	low
63	KRE101	Hyena	4/8/2017 2:40	4/8/2017	2:40:15	6906	115	1.9	0.1	low
64	KRE101	Hyena	4/8/2017 4:24	4/8/2017	4:24:35	3727	62	1	0	low
65	KRE101	Hyena	4/8/2017 6:07	4/8/2017	6:07:20	6162	103	1.7	0.1	low
66	KRE101	Hyena	4/8/2017 23:05	4/8/2017	23:05:28	61086	1018	17	0.7	low
67	KRE101	Hyena	4/9/2017 5:06	4/9/2017	5:06:53	21682	361	6	0.2	low
68	KRE101	Hyena	4/9/2017 22:58	4/9/2017	22:58:53	64318	1072	17.9	0.7	low
69	KRE101	Hyena	4/10/2017 0:50	4/10/2017	0:50:11	6646	111	1.8	0.1	low
70	KRE101	Hyena	4/10/2017 2:34	4/10/2017	2:34:52	6278	105	1.8	0.1	low
71	KRE101	Hyena	4/10/2017 4:16	4/10/2017	4:16:58	6116	102	1.7	0.1	low
72	KRE101	Hyena	4/10/2017 5:44	4/10/2017	5:44:59	5279	88	1.5	0.1	low
73	KRE101	Hyena	4/10/2017 22:59	4/10/2017	22:59:25	62062	1034	17.2	0.7	low
74	KRE101	Hyena	4/11/2017 2:06	4/11/2017	2:06:10	10407	173	2.9	0.1	low
75	KRE101	Hyena	4/11/2017 19:55	4/11/2017	19:55:35	64163	1069	17.8	0.7	low
76	KRE101	Hyena	4/12/2017 5:16	4/12/2017	5:16:45	33667	561	9.3	0.4	low
77	KRE101	Hyena	4/12/2017 18:51	4/12/2017	18:51:19	48872	815	13.6	0.6	low
78	KRE101	Hyena	4/13/2017 6:15	4/13/2017	6:15:57	40433	674	11.2	0.5	low
79	KRE101	Hyena	4/13/2017 21:38	4/13/2017	21:38:45	55364	923	15.4	0.6	low
80	KRE101	Hyena	4/14/2017 18:28	4/14/2017	18:28:49	74963	1249	20.8	0.9	low
81	KRE101	Hyena	4/15/2017 0:47	4/15/2017	0:47:24	22712	379	6.3	0.3	low
82	KRE101	Hyena	4/15/2017 3:32	4/15/2017	3:32:53	9907	165	2.8	0.1	low
83	KRE101	Hyena	4/15/2017 6:00	4/15/2017	6:00:25	2931	49	0.8	0	low
84	KRE101	Hyena	4/15/2017 19:21	4/15/2017	19:21:16	45652	761	12.7	0.5	low
85	KRE101	Hyena	4/15/2017 22:51	4/15/2017	22:51:04	12585	210	3.5	0.1	low
86	KRE101	Hyena	4/15/2017 23:54	4/15/2017	23:54:12	3786	63	1.1	0	low
87	KRE101	Hyena	4/16/2017 1:57	4/16/2017	1:57:56	7421	124	2.1	0.1	low
88	KRE101	Hyena	4/16/2017 3:35	4/16/2017	3:35:04	5074	85	1.4	0.1	low
89	KRE101	Hyena	4/16/2017 5:12	4/16/2017	5:12:06	2736	46	0.8	0	low
90	KRE101	Hyena	4/16/2017 19:34	4/16/2017	19:34:24	51716	862	14.4	0.6	low
91	KRE101	Hyena	4/16/2017 20:39	4/16/2017	20:39:19	3893	65	1.1	0	low
92	KRE101	Hyena	4/16/2017 23:55	4/16/2017	23:55:16	9905	165	2.8	0.1	low
93	KRE101	Hyena	4/17/2017 0:32	4/17/2017	0:32:11	2088	35	0.6	0	low
94	KRE101	Hyena	4/17/2017 2:15	4/17/2017	2:15:23	3680	61	1	0	low
95	KRE101	Hyena	4/17/2017 4:23	4/17/2017	4:23:28	7118	119	2	0.1	low
96	KRE101	Hyena	4/17/2017 20:16	4/17/2017	20:16:37	57187	953	15.9	0.7	low
97	KRE101	Hyena	4/17/2017 23:35	4/17/2017	23:35:57	11922	199	3.3	0.1	low
98	KRE101	Hyena	4/18/2017 0:40	4/18/2017	0:40:59	3219	54	0.9	0	low
99	KRE101	Hyena	4/18/2017 1:29	4/18/2017	1:29:31	2909	48	0.8	0	low
100	KRE101	Hyena	4/18/2017 3:22	4/18/2017	3:22:42	4632	77	1.3	0.1	low
101	KRE101	Hyena	4/18/2017 19:53	4/18/2017	19:53:52	58125	969	16.1	0.7	low
102	KRE101	Hyena	4/18/2017 20:29	4/18/2017	20:29:30	2096	35	0.6	0	low
103	KRE101	Hyena	4/18/2017 23:34	4/18/2017	23:34:51	11118	185	3.1	0.1	low
104	KRE101	Hyena	4/19/2017 5:50	4/19/2017	5:50:22	22343	372	6.2	0.3	low
105	KRE101	Hyena	4/20/2017 3:04	4/20/2017	3:04:41	76437	1274	21.2	0.9	low
106	KRE101	Hyena	4/20/2017 3:59	4/20/2017	3:59:03	1809	30	0.5	0	low
107	KRE101	Hyena	4/21/2017 2:52	4/21/2017	2:52:09	82383	1373	22.9	1	low
108	KRE101	Hyena	4/22/2017 3:16	4/22/2017	3:16:02	87831	1464	24.4	1	low
109	KRE101	Hyena	4/22/2017 5:46	4/22/2017	5:46:50	9045	151	2.5	0.1	low
110	KRE101	Hyena	4/22/2017 18:42	4/22/2017	18:42:04	46512	775	12.9	0.5	low
111	KRE101	Hyena	4/22/2017 21:59	4/22/2017	21:59:32	11846	197	3.3	0.1	low
112	KRE101	Hyena	4/23/2017 1:25	4/23/2017	1:25:56	12380	206	3.4	0.1	low
113	KRE101	Hyena	4/23/2017 1:57	4/23/2017	1:57:03	1865	31	0.5	0	low
114	KRE101	Hyena	4/23/2017 2:34	4/23/2017	2:34:00	2214	37	0.6	0	low
115	KRE101	Hyena	4/24/2017 3:19	4/24/2017	3:19:23	88449	1474	24.6	1	low
116	KRE101	Hyena	4/25/2017 3:21	4/25/2017	3:21:02	86496	1442	24	1	low
117	KRE101	Hyena	4/25/2017 4:22	4/25/2017	4:22:09	3071	51	0.8	0	low
118	KRE101	Hyena	4/29/2017 5:14	4/29/2017	5:14:00	348709	5812	96.9	4	low
119	KRE101	Hyena	4/30/2017 20:31	4/30/2017	20:31:04	141421	2357	39.3	1.6	low
120	KRE101	Hyena	5/3/2017 22:48	5/3/2017	22:48:04	267418	4457	74.3	3.1	low
121	KRE101	Hyena	5/4/2017 3:37	5/4/2017	3:37:48	17382	290	4.8	0.2	low
122	KRE101	Hyena	5/4/2017 5:05	5/4/2017	5:05:09	5239	87	1.4	0.1	low
123	KRE101	Hyena	5/7/2017 1:31	5/7/2017	1:31:40	246343	4106	68.4	2.8	low
124	KRE101	Hyena	5/8/2017 3:03	5/8/2017	3:03:15	91892	1532	25.5	1.1	low
125	KRE101	Hyena	5/10/2017 1:39	5/10/2017	1:39:30	167772	2796	46.6	1.9	low
126	KRE101	Hyena	5/10/2017 19:35	5/10/2017	19:35:41	64565	1076	17.9	0.7	low
127	KRE101	Hyena	5/10/2017 22:11	5/10/2017	22:11:15	9331	156	2.6	0.1	low
128	KRE101	Hyena	5/11/2017 1:15	5/11/2017	1:15:22	11022	184	3.1	0.1	low
129	KRE101	Hyena	5/11/2017 2:24	5/11/2017	2:24:35	4151	69	1.1	0	low
130	KRE101	Hyena	5/12/2017 1:18	5/12/2017	1:18:33	82241	1371	22.9	1	low
131	KRE101	Hyena	5/13/2017 0:44	5/13/2017	0:44:18	84342	1406	23.4	1	low
132	KRE101	Hyena	5/13/2017 1:14	5/13/2017	1:14:38	1818	30	0.5	0	low
133	KRE101	Hyena	5/18/2017 2:20	5/18/2017	2:20:39	434780	7246	120.8	5	low
134	KRE101	Hyena	5/21/2017 1:35	5/21/2017	1:35:42	256456	4274	71.2	3	low
135	KRE101	Hyena	5/21/2017 2:43	5/21/2017	2:43:31	4066	68	1.1	0	low
136	KRE101	Hyena	5/21/2017 21:30	5/21/2017	21:30:20	67607	1127	18.8	0.8	low
137	KRE101	Hyena	5/22/2017 4:32	5/22/2017	4:32:36	25333	422	7	0.3	low
138	KRE101	Hyena	5/22/2017 22:04	5/22/2017	22:04:47	63129	1052	17.5	0.7	low
139	KRE101	Hyena	5/27/2017 4:35	5/27/2017	4:35:28	369039	6151	102.5	4.3	low
140	KRE101	Hyena	6/5/2017 2:25	6/5/2017	2:25:26	769795	12830	213.8	8.9	low
142	KRE101	Leopard	4/21/2017 22:41	4/21/2017	22:41:57	0	0	0	0	low
143	KRE101	Lion	3/27/2017 4:07	3/27/2017	4:07:44	0	0	0	0	low
144	KRE101	Oribi	3/13/2017 8:51	3/13/2017	8:51:11	0	0	0	0	low
145	KRE101	Oribi	3/14/2017 9:46	3/14/2017	9:46:27	89714	1495	24.9	1	low
146	KRE101	Oribi	3/14/2017 11:47	3/14/2017	11:47:37	7267	121	2	0.1	low
147	KRE101	Oribi	3/15/2017 15:13	3/15/2017	15:13:17	98737	1646	27.4	1.1	low
148	KRE101	Oribi	3/16/2017 8:14	3/16/2017	8:14:22	61263	1021	17	0.7	low
149	KRE101	Oribi	3/18/2017 11:58	3/18/2017	11:58:03	186218	3104	51.7	2.2	low
150	KRE101	Oribi	3/28/2017 7:24	3/28/2017	7:24:54	847596	14127	235.4	9.8	low
151	KRE101	Oribi	3/30/2017 6:31	3/30/2017	6:31:44	169607	2827	47.1	2	low
152	KRE101	Oribi	4/5/2017 10:16	4/5/2017	10:16:20	530120	8835	147.2	6.1	low
153	KRE101	Oribi	4/8/2017 18:11	4/8/2017	18:11:35	287713	4795	79.9	3.3	low
154	KRE101	Oribi	4/15/2017 6:34	4/15/2017	6:34:14	562956	9383	156.4	6.5	low
155	KRE101	Oribi	4/15/2017 7:50	4/15/2017	7:50:11	4548	76	1.3	0.1	low
156	KRE101	Oribi	4/18/2017 18:02	4/18/2017	18:02:26	295933	4932	82.2	3.4	low
157	KRE101	Oribi	4/24/2017 11:37	4/24/2017	11:37:42	495314	8255	137.6	5.7	low
158	KRE101	Oribi	4/28/2017 8:44	4/28/2017	8:44:46	335221	5587	93.1	3.9	low
159	KRE101	Oribi	5/3/2017 14:36	5/3/2017	14:36:34	453105	7552	125.9	5.2	low
160	KRE101	Oribi	5/4/2017 8:34	5/4/2017	8:34:52	64684	1078	18	0.8	low
161	KRE101	Oribi	5/7/2017 16:22	5/7/2017	16:22:36	287080	4785	79.8	3.3	low
162	KRE101	Oribi	5/9/2017 10:15	5/9/2017	10:15:10	150752	2513	41.9	1.7	low
163	KRE101	Oribi	5/11/2017 12:23	5/11/2017	12:23:41	180498	3008	50.1	2.1	low
164	KRE101	Oribi	5/14/2017 15:11	5/14/2017	15:11:37	269231	4487	74.8	3.1	low
165	KRE101	Oribi	5/20/2017 6:47	5/20/2017	6:47:51	488168	8136	135.6	5.6	low
166	KRE101	Oribi	5/22/2017 15:57	5/22/2017	15:57:22	205740	3429	57.1	2.4	low
167	KRE101	Oribi	5/25/2017 7:45	5/25/2017	7:45:36	229691	3828	63.8	2.7	low
168	KRE101	Oribi	5/31/2017 18:05	5/31/2017	18:05:52	555574	9260	154.3	6.4	low
169	KRE101	Oribi	6/2/2017 13:15	6/2/2017	13:15:05	155351	2589	43.1	1.8	low
175	KRE101	Reedbuck	3/14/2017 2:59	3/14/2017	2:59:12	0	0	0	0	low
176	KRE101	Reedbuck	3/18/2017 4:46	3/18/2017	4:46:28	351922	5865	97.8	4.1	low
177	KRE101	Reedbuck	3/18/2017 23:57	3/18/2017	23:57:28	69044	1151	19.2	0.8	low
178	KRE101	Reedbuck	3/20/2017 1:07	3/20/2017	1:07:13	90579	1510	25.2	1.1	low
179	KRE101	Reedbuck	3/23/2017 21:56	3/23/2017	21:56:41	334166	5569	92.8	3.9	low
180	KRE101	Reedbuck	4/4/2017 19:33	4/4/2017	19:33:12	1028189	17136	285.6	11.9	low
181	KRE101	Reedbuck	4/5/2017 0:09	4/5/2017	0:09:46	16532	276	4.6	0.2	low
182	KRE101	Reedbuck	4/9/2017 2:00	4/9/2017	2:00:56	352257	5871	97.8	4.1	low
183	KRE101	Reedbuck	4/9/2017 19:40	4/9/2017	19:40:14	63555	1059	17.6	0.7	low
184	KRE101	Reedbuck	4/24/2017 16:30	4/24/2017	16:30:51	1284623	21410	356.8	14.9	low
185	KRE101	Reedbuck	4/28/2017 9:26	4/28/2017	9:26:32	320139	5336	88.9	3.7	low
186	KRE101	Reedbuck	6/6/2017 3:27	6/6/2017	3:27:23	3348044	55801	930	38.8	low
187	KRE101	RoanAntelope	3/14/2017 8:12	3/14/2017	8:12:36	0	0	0	0	low
188	KRE101	RoanAntelope	3/16/2017 1:04	3/16/2017	1:04:34	147109	2452	40.9	1.7	low
189	KRE101	RoanAntelope	3/18/2017 2:41	3/18/2017	2:41:39	178623	2977	49.6	2.1	low
190	KRE101	RoanAntelope	3/18/2017 8:17	3/18/2017	8:17:52	20159	336	5.6	0.2	low
191	KRE101	RoanAntelope	3/18/2017 14:01	3/18/2017	14:01:58	19997	333	5.5	0.2	low
192	KRE101	RoanAntelope	3/21/2017 10:41	3/21/2017	10:41:05	247027	4117	68.6	2.9	low
193	KRE101	RoanAntelope	3/22/2017 9:55	3/22/2017	9:55:44	83677	1395	23.2	1	low
194	KRE101	RoanAntelope	3/31/2017 7:20	3/31/2017	7:20:49	768298	12805	213.4	8.9	low
195	KRE101	RoanAntelope	3/31/2017 9:11	3/31/2017	9:11:17	6624	110	1.8	0.1	low
196	KRE101	RoanAntelope	4/4/2017 8:37	4/4/2017	8:37:09	343355	5723	95.4	4	low
197	KRE101	RoanAntelope	4/11/2017 7:18	4/11/2017	7:18:26	600071	10001	166.7	6.9	low
198	KRE101	RoanAntelope	5/20/2017 6:48	5/20/2017	6:48:39	3367807	56130	935.5	39	low
199	KRE101	RoanAntelope	5/23/2017 19:15	5/23/2017	19:15:56	303866	5064	84.4	3.5	low
200	KRE101	RoanAntelope	5/24/2017 11:38	5/24/2017	11:38:14	58919	982	16.4	0.7	low
201	KRE101	RoanAntelope	5/27/2017 22:29	5/27/2017	22:29:18	298087	4968	82.8	3.4	low
204	KRE101	Warthog	3/20/2017 9:44	3/20/2017	9:44:57	0	0	0	0	low
205	KRE101	Warthog	3/21/2017 15:39	3/21/2017	15:39:27	107667	1794	29.9	1.2	low
206	KRE101	Warthog	3/22/2017 7:49	3/22/2017	7:49:43	58205	970	16.2	0.7	low
207	KRE101	Warthog	3/26/2017 14:26	3/26/2017	14:26:57	369424	6157	102.6	4.3	low
208	KRE101	Warthog	3/27/2017 7:19	3/27/2017	7:19:02	60712	1012	16.9	0.7	low
209	KRE101	Warthog	3/27/2017 10:08	3/27/2017	10:08:33	10169	169	2.8	0.1	low
210	KRE101	Warthog	3/30/2017 9:16	3/30/2017	9:16:10	256054	4268	71.1	3	low
211	KRE101	Warthog	4/1/2017 7:23	4/1/2017	7:23:49	166051	2768	46.1	1.9	low
212	KRE101	Warthog	4/1/2017 8:32	4/1/2017	8:32:14	4103	68	1.1	0	low
213	KRE101	Warthog	4/1/2017 9:33	4/1/2017	9:33:57	3700	62	1	0	low
214	KRE101	Warthog	4/1/2017 17:13	4/1/2017	17:13:44	27585	460	7.7	0.3	low
215	KRE101	Warthog	4/8/2017 10:09	4/8/2017	10:09:41	579353	9656	160.9	6.7	low
216	KRE101	Warthog	4/9/2017 8:28	4/9/2017	8:28:06	80302	1338	22.3	0.9	low
217	KRE101	Warthog	4/11/2017 5:37	4/11/2017	5:37:48	162508	2708	45.1	1.9	low
218	KRE101	Warthog	4/12/2017 13:49	4/12/2017	13:49:34	115899	1932	32.2	1.3	low
219	KRE101	Warthog	4/12/2017 14:23	4/12/2017	14:23:29	2025	34	0.6	0	low
220	KRE101	Warthog	4/16/2017 2:57	4/16/2017	2:57:15	304396	5073	84.5	3.5	low
221	KRE101	Warthog	4/17/2017 8:43	4/17/2017	8:43:15	107157	1786	29.8	1.2	low
222	KRE101	Warthog	4/17/2017 16:36	4/17/2017	16:36:36	28392	473	7.9	0.3	low
223	KRE101	Warthog	4/20/2017 9:31	4/20/2017	9:31:52	233714	3895	64.9	2.7	low
224	KRE101	Warthog	4/20/2017 10:12	4/20/2017	10:12:33	2430	40	0.7	0	low
225	KRE101	Warthog	4/22/2017 7:14	4/22/2017	7:14:32	162117	2702	45	1.9	low
226	KRE101	Warthog	4/30/2017 7:27	4/30/2017	7:27:15	691959	11533	192.2	8	low
227	KRE101	Warthog	5/10/2017 7:35	5/10/2017	7:35:14	864457	14408	240.1	10	low
228	KRE101	Warthog	5/19/2017 14:20	5/19/2017	14:20:32	801909	13365	222.8	9.3	low
229	KRE101	Warthog	5/20/2017 11:59	5/20/2017	11:59:32	77938	1299	21.6	0.9	low
230	KRE101	Warthog	5/28/2017 16:35	5/28/2017	16:35:58	707784	11796	196.6	8.2	low
231	KRE101	Warthog	5/31/2017 15:22	5/31/2017	15:22:11	254759	4246	70.8	2.9	low
232	KRE101	Warthog	6/6/2017 9:38	6/6/2017	9:38:17	497757	8296	138.3	5.8	low
234	KRE102	Buffalo	3/29/2017 0:19	3/29/2017	0:19:45	0	0	0	0	high
237	KRE102	Duiker	5/22/2017 17:31	5/22/2017	17:31:35	0	0	0	0	high
238	KRE102	Elephant	3/30/2017 8:06	3/30/2017	8:06:16	0	0	0	0	high
239	KRE102	Elephant	4/26/2017 13:56	4/26/2017	13:56:19	2353781	39230	653.8	27.2	high
240	KRE102	Elephant	4/26/2017 14:58	4/26/2017	14:58:44	3735	62	1	0	high
241	KRE102	Elephant	5/3/2017 0:11	5/3/2017	0:11:08	551532	9192	153.2	6.4	high
246	KRE102	Reedbuck	5/4/2017 13:54	5/4/2017	13:54:36	0	0	0	0	high
247	KRE102	Warthog	5/28/2017 7:38	5/28/2017	7:38:34	0	0	0	0	high
248	KRE105	Aardvark	3/15/2017 21:35	3/15/2017	21:35:15	0	0	0	0	low
249	KRE105	Aardvark	3/18/2017 0:02	3/18/2017	0:02:18	181593	3027	50.5	2.1	low
250	KRE105	Aardvark	3/22/2017 2:56	3/22/2017	2:56:20	356036	5934	98.9	4.1	low
251	KRE105	Aardvark	3/31/2017 4:18	3/31/2017	4:18:36	782530	13042	217.4	9.1	low
252	KRE105	Aardvark	4/20/2017 2:26	4/20/2017	2:26:02	1721239	28687	478.1	19.9	low
253	KRE105	Aardvark	4/24/2017 1:01	4/24/2017	1:01:43	340519	5675	94.6	3.9	low
254	KRE105	Aardvark	4/25/2017 1:51	4/25/2017	1:51:47	89394	1490	24.8	1	low
255	KRE105	Aardvark	4/26/2017 22:31	4/26/2017	22:31:28	160772	2680	44.7	1.9	low
256	KRE105	Aardvark	5/6/2017 3:27	5/6/2017	3:27:37	795365	13256	220.9	9.2	low
262	KRE105	Buffalo	4/6/2017 0:01	4/6/2017	0:01:14	0	0	0	0	low
263	KRE105	Buffalo	4/22/2017 11:16	4/22/2017	11:16:09	1422577	23710	395.2	16.5	low
264	KRE105	Buffalo	5/12/2017 6:33	5/12/2017	6:33:12	1711020	28517	475.3	19.8	low
265	KRE105	Buffalo	5/16/2017 20:11	5/16/2017	20:11:07	394671	6578	109.6	4.6	low
266	KRE105	Buffalo	5/20/2017 20:45	5/20/2017	20:45:10	347641	5794	96.6	4	low
267	KRE105	Buffalo	5/23/2017 18:34	5/23/2017	18:34:19	251194	4187	69.8	2.9	low
268	KRE105	Bushbuck	3/16/2017 5:06	3/16/2017	5:06:57	0	0	0	0	low
269	KRE105	Bushbuck	3/18/2017 8:00	3/18/2017	8:00:29	183181	3053	50.9	2.1	low
270	KRE105	Bushbuck	3/26/2017 3:26	3/26/2017	3:26:26	674755	11246	187.4	7.8	low
271	KRE105	Bushbuck	3/30/2017 10:20	3/30/2017	10:20:05	370349	6172	102.9	4.3	low
272	KRE105	Bushbuck	4/14/2017 23:29	4/14/2017	23:29:23	1343339	22389	373.1	15.5	low
273	KRE105	Bushbuck	5/4/2017 9:49	5/4/2017	9:49:14	1678752	27979	466.3	19.4	low
276	KRE105	Duiker	3/12/2017 22:20	3/12/2017	22:20:48	0	0	0	0	low
277	KRE105	Duiker	3/16/2017 22:53	3/16/2017	22:53:21	347483	5791	96.5	4	low
278	KRE105	Duiker	3/18/2017 5:52	3/18/2017	5:52:32	111548	1859	31	1.3	low
279	KRE105	Duiker	3/19/2017 6:28	3/19/2017	6:28:12	88517	1475	24.6	1	low
280	KRE105	Duiker	3/28/2017 22:38	3/28/2017	22:38:28	835800	13930	232.2	9.7	low
281	KRE105	Duiker	3/29/2017 3:48	3/29/2017	3:48:14	18583	310	5.2	0.2	low
282	KRE105	Duiker	4/1/2017 5:31	4/1/2017	5:31:54	265352	4423	73.7	3.1	low
283	KRE105	Duiker	4/9/2017 4:40	4/9/2017	4:40:22	688106	11468	191.1	8	low
284	KRE105	Duiker	4/13/2017 18:26	4/13/2017	18:26:26	394887	6581	109.7	4.6	low
285	KRE105	Duiker	4/14/2017 2:11	4/14/2017	2:11:09	27881	465	7.8	0.3	low
286	KRE105	Duiker	4/16/2017 4:15	4/16/2017	4:15:23	180247	3004	50.1	2.1	low
287	KRE105	Duiker	4/17/2017 0:06	4/17/2017	0:06:35	71470	1191	19.9	0.8	low
288	KRE105	Duiker	4/19/2017 3:35	4/19/2017	3:35:48	185347	3089	51.5	2.1	low
289	KRE105	Duiker	4/20/2017 4:11	4/20/2017	4:11:31	88539	1476	24.6	1	low
290	KRE105	Duiker	4/21/2017 3:37	4/21/2017	3:37:36	84362	1406	23.4	1	low
291	KRE105	Duiker	4/23/2017 4:58	4/23/2017	4:58:47	177669	2961	49.4	2.1	low
292	KRE105	Duiker	4/25/2017 6:33	4/25/2017	6:33:30	178480	2975	49.6	2.1	low
293	KRE105	Duiker	5/3/2017 1:47	5/3/2017	1:47:45	674051	11234	187.2	7.8	low
294	KRE105	Duiker	5/8/2017 3:28	5/8/2017	3:28:47	438059	7301	121.7	5.1	low
295	KRE105	Duiker	5/9/2017 6:21	5/9/2017	6:21:51	96773	1613	26.9	1.1	low
296	KRE105	Duiker	5/10/2017 18:32	5/10/2017	18:32:50	130249	2171	36.2	1.5	low
297	KRE105	Duiker	5/16/2017 5:13	5/16/2017	5:13:42	470449	7841	130.7	5.4	low
298	KRE105	Duiker	5/16/2017 6:07	5/16/2017	6:07:05	3199	53	0.9	0	low
299	KRE105	Duiker	5/17/2017 18:29	5/17/2017	18:29:41	130953	2183	36.4	1.5	low
300	KRE105	Duiker	5/24/2017 7:02	5/24/2017	7:02:10	563525	9392	156.5	6.5	low
301	KRE105	Duiker	5/30/2017 6:00	5/30/2017	6:00:52	514713	8579	143	6	low
302	KRE105	Duiker	5/31/2017 7:15	5/31/2017	7:15:37	90881	1515	25.2	1.1	low
303	KRE105	Duiker	6/3/2017 17:50	6/3/2017	17:50:44	297303	4955	82.6	3.4	low
304	KRE105	Elephant	4/1/2017 16:10	4/1/2017	16:10:50	0	0	0	0	low
305	KRE105	Elephant	5/24/2017 5:30	5/24/2017	5:30:49	4539376	75656	1260.9	52.5	low
306	KRE105	Hartebeest	4/23/2017 12:39	4/23/2017	12:39:05	0	0	0	0	low
307	KRE105	Leopard	3/29/2017 23:05	3/29/2017	23:05:45	0	0	0	0	low
308	KRE105	Oribi	3/13/2017 6:51	3/13/2017	6:51:45	0	0	0	0	low
309	KRE105	Oribi	3/15/2017 6:53	3/15/2017	6:53:35	172908	2882	48	2	low
310	KRE105	Oribi	3/26/2017 6:35	3/26/2017	6:35:01	949282	15821	263.7	11	low
311	KRE105	Oribi	4/11/2017 22:35	4/11/2017	22:35:50	1440046	24001	400	16.7	low
312	KRE105	Oribi	4/27/2017 5:46	4/27/2017	5:46:41	1321845	22031	367.2	15.3	low
313	KRE105	Oribi	6/2/2017 11:35	6/2/2017	11:35:50	3131345	52189	869.8	36.2	low
316	KRE105	Reedbuck	3/13/2017 1:00	3/13/2017	1:00:45	0	0	0	0	low
317	KRE105	Reedbuck	3/16/2017 0:37	3/16/2017	0:37:09	257771	4296	71.6	3	low
318	KRE105	Reedbuck	3/19/2017 5:42	3/19/2017	5:42:17	277502	4625	77.1	3.2	low
319	KRE105	Reedbuck	3/20/2017 9:51	3/20/2017	9:51:32	101124	1685	28.1	1.2	low
320	KRE105	Reedbuck	3/22/2017 5:23	3/22/2017	5:23:58	156725	2612	43.5	1.8	low
321	KRE105	Reedbuck	5/4/2017 9:51	5/4/2017	9:51:28	3731244	62187	1036.5	43.2	low
322	KRE105	Reedbuck	5/16/2017 12:34	5/16/2017	12:34:22	1046571	17443	290.7	12.1	low
323	KRE105	RoanAntelope	4/14/2017 7:20	4/14/2017	7:20:28	0	0	0	0	low
324	KRE105	RoanAntelope	5/9/2017 18:15	5/9/2017	18:15:26	2199296	36655	610.9	25.5	low
325	KRE105	RoanAntelope	5/15/2017 18:33	5/15/2017	18:33:08	519458	8658	144.3	6	low
330	KRE105	Warthog	3/17/2017 18:25	3/17/2017	18:25:30	0	0	0	0	low
331	KRE105	Warthog	4/5/2017 5:41	4/5/2017	5:41:10	1595737	26596	443.3	18.5	low
332	KRE105	Warthog	4/23/2017 16:23	4/23/2017	16:23:05	1593712	26562	442.7	18.4	low
333	KRE105	Warthog	5/16/2017 9:34	5/16/2017	9:34:26	1962677	32711	545.2	22.7	low
334	KRE105	Warthog	5/23/2017 14:18	5/23/2017	14:18:39	621820	10364	172.7	7.2	low
335	KRE105	Warthog	5/26/2017 10:12	5/26/2017	10:12:45	244442	4074	67.9	2.8	low
336	KRE105	Warthog	5/31/2017 5:28	5/31/2017	5:28:47	414957	6916	115.3	4.8	low
337	KRE105	Warthog	5/31/2017 6:14	5/31/2017	6:14:15	2725	45	0.8	0	low
338	KRE105	Warthog	6/5/2017 7:17	6/5/2017	7:17:49	435806	7263	121	5	low
343	KRE106	Buffalo	3/12/2017 20:30	3/12/2017	20:30:04	0	0	0	0	high
344	KRE106	Buffalo	3/15/2017 19:33	3/15/2017	19:33:07	255755	4263	71	3	high
345	KRE106	Buffalo	3/17/2017 19:25	3/17/2017	19:25:00	172155	2869	47.8	2	high
346	KRE106	Buffalo	3/19/2017 17:24	3/19/2017	17:24:41	165576	2760	46	1.9	high
347	KRE106	Buffalo	3/19/2017 18:02	3/19/2017	18:02:01	2227	37	0.6	0	high
348	KRE106	Buffalo	3/19/2017 21:26	3/19/2017	21:26:52	10257	171	2.8	0.1	high
349	KRE106	Buffalo	3/21/2017 18:28	3/21/2017	18:28:40	162053	2701	45	1.9	high
350	KRE106	Buffalo	3/26/2017 1:19	3/26/2017	1:19:07	370224	6170	102.8	4.3	high
351	KRE106	Buffalo	3/26/2017 18:34	3/26/2017	18:34:59	62144	1036	17.3	0.7	high
352	KRE106	Buffalo	3/31/2017 21:02	3/31/2017	21:02:12	440258	7338	122.3	5.1	high
353	KRE106	Buffalo	4/1/2017 0:54	4/1/2017	0:54:08	13832	231	3.8	0.2	high
354	KRE106	Buffalo	4/1/2017 6:47	4/1/2017	6:47:06	21172	353	5.9	0.2	high
355	KRE106	Buffalo	4/5/2017 4:05	4/5/2017	4:05:20	335884	5598	93.3	3.9	high
356	KRE106	Buffalo	4/8/2017 0:44	4/8/2017	0:44:36	247135	4119	68.7	2.9	high
357	KRE106	Buffalo	4/8/2017 20:09	4/8/2017	20:09:26	69861	1164	19.4	0.8	high
358	KRE106	Buffalo	4/16/2017 20:35	4/16/2017	20:35:05	692579	11543	192.4	8	high
359	KRE106	Buffalo	4/17/2017 20:43	4/17/2017	20:43:20	86602	1443	24.1	1	high
363	KRE106	Duiker	3/16/2017 2:56	3/16/2017	2:56:08	0	0	0	0	high
364	KRE106	Duiker	3/21/2017 3:02	3/21/2017	3:02:57	432399	7207	120.1	5	high
365	KRE106	Duiker	3/21/2017 19:19	3/21/2017	19:19:29	58590	976	16.3	0.7	high
366	KRE106	Duiker	3/26/2017 23:54	3/26/2017	23:54:27	448495	7475	124.6	5.2	high
367	KRE106	Duiker	3/28/2017 5:17	3/28/2017	5:17:54	105805	1763	29.4	1.2	high
368	KRE106	Duiker	4/3/2017 19:08	4/3/2017	19:08:07	568210	9470	157.8	6.6	high
369	KRE106	Duiker	4/15/2017 3:54	4/15/2017	3:54:13	981963	16366	272.8	11.4	high
370	KRE106	Duiker	4/26/2017 3:11	4/26/2017	3:11:24	947826	15797	263.3	11	high
371	KRE106	Duiker	5/9/2017 1:28	5/9/2017	1:28:54	1117047	18617	310.3	12.9	high
372	KRE106	Elephant	3/17/2017 1:55	3/17/2017	1:55:08	0	0	0	0	high
373	KRE106	Elephant	3/19/2017 20:56	3/19/2017	20:56:21	241213	4020	67	2.8	high
374	KRE106	Elephant	3/20/2017 0:33	3/20/2017	0:33:00	12925	215	3.6	0.2	high
375	KRE106	Elephant	3/20/2017 23:55	3/20/2017	23:55:28	84123	1402	23.4	1	high
376	KRE106	Elephant	3/21/2017 19:06	3/21/2017	19:06:30	69041	1151	19.2	0.8	high
377	KRE106	Elephant	3/22/2017 18:16	3/22/2017	18:16:26	83367	1389	23.1	1	high
378	KRE106	Elephant	3/30/2017 21:27	3/30/2017	21:27:05	702614	11710	195.2	8.1	high
379	KRE106	Elephant	4/20/2017 23:43	4/20/2017	23:43:05	1822429	30374	506.2	21.1	high
380	KRE106	Hyena	3/22/2017 3:51	3/22/2017	3:51:31	0	0	0	0	high
381	KRE106	Hyena	4/4/2017 2:18	4/4/2017	2:18:34	1117621	18627	310.4	12.9	high
382	KRE106	Hyena	4/6/2017 3:15	4/6/2017	3:15:03	176174	2936	48.9	2	high
383	KRE106	Hyena	4/13/2017 3:33	4/13/2017	3:33:23	605676	10095	168.2	7	high
384	KRE106	Hyena	4/15/2017 2:25	4/15/2017	2:25:43	168735	2812	46.9	2	high
385	KRE106	Hyena	4/16/2017 3:30	4/16/2017	3:30:36	90291	1505	25.1	1	high
386	KRE106	Hyena	4/21/2017 0:04	4/21/2017	0:04:25	419627	6994	116.6	4.9	high
387	KRE106	Hyena	4/26/2017 4:13	4/26/2017	4:13:09	446922	7449	124.2	5.2	high
388	KRE106	Hyena	4/28/2017 3:52	4/28/2017	3:52:24	171553	2859	47.6	2	high
389	KRE106	Hyena	5/9/2017 4:35	5/9/2017	4:35:03	952956	15883	264.7	11	high
390	KRE106	Hyena	5/25/2017 3:55	5/25/2017	3:55:07	1380002	23000	383.3	16	high
391	KRE106	Oribi	3/13/2017 22:11	3/13/2017	22:11:22	0	0	0	0	high
392	KRE106	Oribi	3/27/2017 18:47	3/27/2017	18:47:40	1197376	19956	332.6	13.9	high
393	KRE106	Oribi	4/18/2017 3:33	4/18/2017	3:33:55	1845854	30764	512.7	21.4	high
399	KRE106	RoanAntelope	3/14/2017 12:56	3/14/2017	12:56:50	0	0	0	0	high
400	KRE106	RoanAntelope	3/15/2017 13:10	3/15/2017	13:10:18	87204	1453	24.2	1	high
401	KRE106	RoanAntelope	5/18/2017 5:26	5/18/2017	5:26:45	5501512	91692	1528.2	63.7	high
402	KRE106	RoanAntelope	5/21/2017 7:28	5/21/2017	7:28:19	266365	4439	74	3.1	high
403	KRE106	RoanAntelope	5/27/2017 5:54	5/27/2017	5:54:00	512739	8546	142.4	5.9	high
404	KRE106	RoanAntelope	5/28/2017 12:52	5/28/2017	12:52:55	111528	1859	31	1.3	high
405	KRE106	RoanAntelope	5/29/2017 12:18	5/29/2017	12:18:16	84206	1403	23.4	1	high
406	KRE106	RoanAntelope	5/31/2017 19:11	5/31/2017	19:11:52	197612	3294	54.9	2.3	high
407	KRE106	RoanAntelope	6/1/2017 11:35	6/1/2017	11:35:56	59041	984	16.4	0.7	high
411	KRE107	Buffalo	4/12/2017 2:28	4/12/2017	2:28:37	0	0	0	0	high
412	KRE107	Buffalo	4/12/2017 5:59	4/12/2017	5:59:12	12523	209	3.5	0.1	high
413	KRE107	Buffalo	4/12/2017 8:18	4/12/2017	8:18:21	8252	138	2.3	0.1	high
414	KRE107	Buffalo	5/3/2017 18:13	5/3/2017	18:13:06	1850082	30835	513.9	21.4	high
415	KRE107	Buffalo	5/4/2017 15:34	5/4/2017	15:34:34	76884	1281	21.4	0.9	high
419	KRE107	Duiker	3/21/2017 6:51	3/21/2017	6:51:02	0	0	0	0	high
420	KRE107	Elephant	4/25/2017 7:26	4/25/2017	7:26:33	0	0	0	0	high
421	KRE107	Oribi	5/2/2017 16:51	5/2/2017	16:51:01	0	0	0	0	high
422	KRE107	Oribi	5/12/2017 9:58	5/12/2017	9:58:18	839233	13987	233.1	9.7	high
423	KRE107	Oribi	5/13/2017 9:35	5/13/2017	9:35:41	85040	1417	23.6	1	high
426	KRE107	Reedbuck	5/7/2017 22:02	5/7/2017	22:02:09	0	0	0	0	high
430	KRE107	Warthog	4/25/2017 10:44	4/25/2017	10:44:54	0	0	0	0	high
438	KRE108	Buffalo	5/6/2017 7:17	5/6/2017	7:17:28	0	0	0	0	low
439	KRE108	Buffalo	5/7/2017 6:37	5/7/2017	6:37:02	83934	1399	23.3	1	low
440	KRE108	Buffalo	5/14/2017 7:18	5/14/2017	7:18:10	607105	10118	168.6	7	low
442	KRE108	Duiker	3/17/2017 6:54	3/17/2017	6:54:46	0	0	0	0	low
443	KRE108	Duiker	3/17/2017 15:10	3/17/2017	15:10:25	29735	496	8.3	0.3	low
444	KRE108	Duiker	3/18/2017 20:20	3/18/2017	20:20:51	105023	1750	29.2	1.2	low
445	KRE108	Duiker	3/19/2017 22:22	3/19/2017	22:22:19	93620	1560	26	1.1	low
446	KRE108	Duiker	3/20/2017 1:21	3/20/2017	1:21:41	10755	179	3	0.1	low
447	KRE108	Duiker	3/20/2017 4:02	3/20/2017	4:02:39	9451	158	2.6	0.1	low
448	KRE108	Duiker	3/20/2017 23:46	3/20/2017	23:46:03	71001	1183	19.7	0.8	low
449	KRE108	Duiker	3/22/2017 7:39	3/22/2017	7:39:46	114816	1914	31.9	1.3	low
450	KRE108	Duiker	3/22/2017 21:01	3/22/2017	21:01:07	48078	801	13.3	0.6	low
451	KRE108	Duiker	3/30/2017 23:44	3/30/2017	23:44:59	700839	11681	194.7	8.1	low
452	KRE108	Duiker	4/8/2017 5:57	4/8/2017	5:57:20	713533	11892	198.2	8.3	low
453	KRE108	Duiker	4/16/2017 5:26	4/16/2017	5:26:07	689318	11489	191.5	8	low
454	KRE108	Duiker	4/17/2017 18:28	4/17/2017	18:28:35	133346	2222	37	1.5	low
455	KRE108	Duiker	4/19/2017 19:14	4/19/2017	19:14:06	175519	2925	48.8	2	low
456	KRE108	Duiker	4/24/2017 22:33	4/24/2017	22:33:58	443939	7399	123.3	5.1	low
457	KRE108	Duiker	4/26/2017 5:14	4/26/2017	5:14:37	110428	1840	30.7	1.3	low
458	KRE108	Duiker	4/29/2017 22:57	4/29/2017	22:57:10	322940	5382	89.7	3.7	low
459	KRE108	Duiker	5/13/2017 17:39	5/13/2017	17:39:55	1190543	19842	330.7	13.8	low
460	KRE108	Duiker	5/23/2017 3:48	5/23/2017	3:48:29	814106	13568	226.1	9.4	low
461	KRE108	Duiker	6/4/2017 20:23	6/4/2017	20:23:05	1096469	18274	304.6	12.7	low
462	KRE108	Duiker	6/5/2017 6:14	6/5/2017	6:14:42	35491	592	9.9	0.4	low
463	KRE108	Elephant	5/2/2017 8:30	5/2/2017	8:30:34	0	0	0	0	low
464	KRE108	Elephant	5/15/2017 8:53	5/15/2017	8:53:44	1124540	18742	312.4	13	low
465	KRE108	Hartebeest	5/8/2017 11:20	5/8/2017	11:20:18	0	0	0	0	low
466	KRE108	Hyena	3/19/2017 0:30	3/19/2017	0:30:00	0	0	0	0	low
470	KRE108	Oribi	4/18/2017 7:24	4/18/2017	7:24:33	0	0	0	0	low
471	KRE108	Oribi	4/25/2017 6:59	4/25/2017	6:59:37	603283	10055	167.6	7	low
472	KRE108	Oribi	5/10/2017 10:51	5/10/2017	10:51:17	1309872	21831	363.9	15.2	low
473	KRE108	Oribi	5/11/2017 16:29	5/11/2017	16:29:09	106669	1778	29.6	1.2	low
474	KRE108	Oribi	5/26/2017 14:53	5/26/2017	14:53:38	1290206	21503	358.4	14.9	low
475	KRE108	Oribi	6/4/2017 7:52	6/4/2017	7:52:45	752065	12534	208.9	8.7	low
476	KRE108	Oribi	6/5/2017 10:58	6/5/2017	10:58:24	97536	1626	27.1	1.1	low
480	KRE108	RoanAntelope	4/9/2017 23:26	4/9/2017	23:26:19	0	0	0	0	low
481	KRE108	RoanAntelope	4/20/2017 5:28	4/20/2017	5:28:20	885711	14762	246	10.2	low
482	KRE108	RoanAntelope	5/4/2017 14:29	5/4/2017	14:29:21	1242059	20701	345	14.4	low
483	KRE108	RoanAntelope	5/12/2017 14:59	5/12/2017	14:59:01	692948	11549	192.5	8	low
503	KRE109	Buffalo	3/13/2017 5:40	3/13/2017	5:40:51	0	0	0	0	low
504	KRE109	Buffalo	3/15/2017 20:04	3/15/2017	20:04:39	222998	3717	62	2.6	low
505	KRE109	Buffalo	3/18/2017 16:57	3/18/2017	16:57:48	247977	4133	68.9	2.9	low
506	KRE109	Buffalo	3/24/2017 15:29	3/24/2017	15:29:31	513037	8551	142.5	5.9	low
507	KRE109	Buffalo	3/27/2017 17:52	3/27/2017	17:52:54	267782	4463	74.4	3.1	low
508	KRE109	Buffalo	4/14/2017 16:45	4/14/2017	16:45:46	1551168	25853	430.9	18	low
509	KRE109	Buffalo	4/14/2017 17:56	4/14/2017	17:56:05	2539	42	0.7	0	low
510	KRE109	Buffalo	4/14/2017 20:11	4/14/2017	20:11:24	8099	135	2.2	0.1	low
511	KRE109	Buffalo	4/15/2017 2:55	4/15/2017	2:55:24	24223	404	6.7	0.3	low
512	KRE109	Buffalo	4/15/2017 5:41	4/15/2017	5:41:37	9543	159	2.6	0.1	low
513	KRE109	Buffalo	4/17/2017 9:00	4/17/2017	9:00:06	184403	3073	51.2	2.1	low
514	KRE109	Buffalo	4/24/2017 22:10	4/24/2017	22:10:48	652059	10868	181.1	7.5	low
515	KRE109	Buffalo	4/29/2017 5:24	4/29/2017	5:24:52	371616	6194	103.2	4.3	low
516	KRE109	Bushbuck	3/14/2017 22:53	3/14/2017	22:53:21	0	0	0	0	low
517	KRE109	Bushbuck	3/15/2017 6:00	3/15/2017	6:00:06	25599	427	7.1	0.3	low
518	KRE109	Bushbuck	3/17/2017 0:27	3/17/2017	0:27:04	152804	2547	42.5	1.8	low
519	KRE109	Bushbuck	3/17/2017 5:31	3/17/2017	5:31:58	18292	305	5.1	0.2	low
520	KRE109	Bushbuck	3/20/2017 7:31	3/20/2017	7:31:20	266349	4439	74	3.1	low
521	KRE109	Bushbuck	3/21/2017 19:54	3/21/2017	19:54:03	130878	2181	36.4	1.5	low
522	KRE109	Bushbuck	3/22/2017 2:05	3/22/2017	2:05:39	22172	370	6.2	0.3	low
523	KRE109	Bushbuck	3/22/2017 13:51	3/22/2017	13:51:42	42186	703	11.7	0.5	low
524	KRE109	Bushbuck	3/23/2017 9:18	3/23/2017	9:18:54	70029	1167	19.4	0.8	low
525	KRE109	Bushbuck	3/26/2017 23:41	3/26/2017	23:41:23	310941	5182	86.4	3.6	low
526	KRE109	Bushbuck	3/31/2017 6:05	3/31/2017	6:05:56	368662	6144	102.4	4.3	low
527	KRE109	Bushbuck	3/31/2017 16:13	3/31/2017	16:13:07	36427	607	10.1	0.4	low
528	KRE109	Bushbuck	4/1/2017 1:12	4/1/2017	1:12:46	32374	540	9	0.4	low
529	KRE109	Bushbuck	4/1/2017 7:29	4/1/2017	7:29:04	22565	376	6.3	0.3	low
530	KRE109	Bushbuck	4/1/2017 10:19	4/1/2017	10:19:53	10245	171	2.8	0.1	low
531	KRE109	Bushbuck	4/4/2017 20:47	4/4/2017	20:47:32	296831	4947	82.5	3.4	low
532	KRE109	Bushbuck	4/5/2017 21:39	4/5/2017	21:39:13	89495	1492	24.9	1	low
533	KRE109	Bushbuck	4/7/2017 5:24	4/7/2017	5:24:31	114314	1905	31.8	1.3	low
534	KRE109	Bushbuck	4/8/2017 14:56	4/8/2017	14:56:39	120667	2011	33.5	1.4	low
535	KRE109	Bushbuck	4/10/2017 11:34	4/10/2017	11:34:49	160687	2678	44.6	1.9	low
536	KRE109	Bushbuck	4/12/2017 0:05	4/12/2017	0:05:05	131406	2190	36.5	1.5	low
537	KRE109	Bushbuck	4/13/2017 4:17	4/13/2017	4:17:23	101506	1692	28.2	1.2	low
538	KRE109	Bushbuck	4/13/2017 6:17	4/13/2017	6:17:00	7166	119	2	0.1	low
539	KRE109	Bushbuck	4/13/2017 14:34	4/13/2017	14:34:27	29825	497	8.3	0.3	low
540	KRE109	Bushbuck	4/14/2017 16:00	4/14/2017	16:00:16	91545	1526	25.4	1.1	low
541	KRE109	Bushbuck	4/18/2017 10:19	4/18/2017	10:19:43	325164	5419	90.3	3.8	low
542	KRE109	Bushbuck	4/19/2017 1:11	4/19/2017	1:11:47	53488	891	14.8	0.6	low
543	KRE109	Bushbuck	4/19/2017 19:11	4/19/2017	19:11:36	64781	1080	18	0.8	low
544	KRE109	Bushbuck	4/21/2017 9:23	4/21/2017	9:23:57	137539	2292	38.2	1.6	low
545	KRE109	Bushbuck	4/22/2017 13:18	4/22/2017	13:18:45	100486	1675	27.9	1.2	low
546	KRE109	Bushbuck	4/28/2017 7:23	4/28/2017	7:23:31	497079	8285	138.1	5.8	low
547	KRE109	Bushbuck	4/29/2017 10:38	4/29/2017	10:38:51	97616	1627	27.1	1.1	low
548	KRE109	Bushbuck	5/1/2017 14:44	5/1/2017	14:44:29	187531	3126	52.1	2.2	low
549	KRE109	Bushbuck	5/8/2017 14:45	5/8/2017	14:45:34	604862	10081	168	7	low
550	KRE109	Bushbuck	5/21/2017 11:02	5/21/2017	11:02:00	1109756	18496	308.3	12.8	low
551	KRE109	Bushbuck	5/22/2017 22:07	5/22/2017	22:07:45	126343	2106	35.1	1.5	low
552	KRE109	Bushbuck	5/23/2017 13:21	5/23/2017	13:21:51	54835	914	15.2	0.6	low
553	KRE109	Bushbuck	5/24/2017 9:59	5/24/2017	9:59:08	74234	1237	20.6	0.9	low
554	KRE109	Bushbuck	6/4/2017 7:37	6/4/2017	7:37:16	941881	15698	261.6	10.9	low
565	KRE109	Duiker	3/25/2017 6:29	3/25/2017	6:29:19	0	0	0	0	low
566	KRE109	Duiker	3/27/2017 20:51	3/27/2017	20:51:58	224545	3742	62.4	2.6	low
567	KRE109	Elephant	3/11/2017 21:49	3/11/2017	21:49:50	0	0	0	0	low
568	KRE109	Elephant	3/12/2017 21:13	3/12/2017	21:13:26	83912	1399	23.3	1	low
569	KRE109	Elephant	3/13/2017 19:37	3/13/2017	19:37:53	80528	1342	22.4	0.9	low
570	KRE109	Elephant	3/13/2017 20:25	3/13/2017	20:25:04	1920	32	0.5	0	low
571	KRE109	Elephant	3/13/2017 21:36	3/13/2017	21:36:18	4183	70	1.2	0	low
572	KRE109	Elephant	3/14/2017 19:26	3/14/2017	19:26:36	78592	1310	21.8	0.9	low
573	KRE109	Elephant	3/18/2017 19:04	3/18/2017	19:04:36	344141	5736	95.6	4	low
574	KRE109	Elephant	3/20/2017 20:58	3/20/2017	20:58:57	179641	2994	49.9	2.1	low
575	KRE109	Elephant	3/21/2017 19:28	3/21/2017	19:28:02	80858	1348	22.5	0.9	low
576	KRE109	Elephant	3/21/2017 20:48	3/21/2017	20:48:11	4780	80	1.3	0.1	low
577	KRE109	Elephant	3/25/2017 23:35	3/25/2017	23:35:21	355447	5924	98.7	4.1	low
578	KRE109	Elephant	3/26/2017 1:38	3/26/2017	1:38:51	7375	123	2	0.1	low
579	KRE109	Elephant	3/27/2017 2:46	3/27/2017	2:46:46	90472	1508	25.1	1	low
580	KRE109	Elephant	3/27/2017 22:57	3/27/2017	22:57:24	72366	1206	20.1	0.8	low
581	KRE109	Elephant	3/28/2017 2:07	3/28/2017	2:07:16	10862	181	3	0.1	low
582	KRE109	Elephant	3/29/2017 0:12	3/29/2017	0:12:13	79480	1325	22.1	0.9	low
583	KRE109	Elephant	3/29/2017 3:15	3/29/2017	3:15:25	10977	183	3	0.1	low
584	KRE109	Elephant	3/29/2017 21:05	3/29/2017	21:05:41	63869	1064	17.7	0.7	low
585	KRE109	Elephant	4/1/2017 1:36	4/1/2017	1:36:21	188909	3148	52.5	2.2	low
586	KRE109	Elephant	4/1/2017 21:30	4/1/2017	21:30:32	71434	1191	19.9	0.8	low
587	KRE109	Elephant	4/4/2017 3:14	4/4/2017	3:14:43	193449	3224	53.7	2.2	low
588	KRE109	Elephant	4/5/2017 19:22	4/5/2017	19:22:50	144481	2408	40.1	1.7	low
589	KRE109	Elephant	4/5/2017 20:07	4/5/2017	20:07:10	2658	44	0.7	0	low
590	KRE109	Elephant	4/6/2017 22:49	4/6/2017	22:49:03	96076	1601	26.7	1.1	low
591	KRE109	Elephant	4/9/2017 21:33	4/9/2017	21:33:38	254624	4244	70.7	2.9	low
592	KRE109	Elephant	4/11/2017 21:05	4/11/2017	21:05:19	170700	2845	47.4	2	low
593	KRE109	Elephant	4/13/2017 19:47	4/13/2017	19:47:09	167991	2800	46.7	1.9	low
594	KRE109	Elephant	4/13/2017 22:57	4/13/2017	22:57:40	10613	177	3	0.1	low
595	KRE109	Elephant	4/14/2017 21:14	4/14/2017	21:14:48	80126	1335	22.2	0.9	low
596	KRE109	Elephant	4/14/2017 21:55	4/14/2017	21:55:22	2334	39	0.6	0	low
597	KRE109	Elephant	4/15/2017 3:27	4/15/2017	3:27:50	19931	332	5.5	0.2	low
598	KRE109	Elephant	4/15/2017 19:31	4/15/2017	19:31:34	57762	963	16.1	0.7	low
599	KRE109	Elephant	4/16/2017 22:49	4/16/2017	22:49:41	98143	1636	27.3	1.1	low
600	KRE109	Elephant	4/18/2017 23:53	4/18/2017	23:53:00	176294	2938	49	2	low
601	KRE109	Elephant	4/27/2017 20:50	4/27/2017	20:50:46	766615	12777	212.9	8.9	low
602	KRE109	Elephant	4/27/2017 23:08	4/27/2017	23:08:58	8254	138	2.3	0.1	low
603	KRE109	Elephant	5/10/2017 0:29	5/10/2017	0:29:52	1041484	17358	289.3	12.1	low
608	KRE109	Hippo	3/17/2017 20:32	3/17/2017	20:32:44	0	0	0	0	low
609	KRE109	Hippo	3/18/2017 1:48	3/18/2017	1:48:53	18966	316	5.3	0.2	low
610	KRE109	Hippo	4/8/2017 4:13	4/8/2017	4:13:57	1823062	30384	506.4	21.1	low
611	KRE109	Hyena	4/5/2017 22:15	4/5/2017	22:15:34	0	0	0	0	low
612	KRE109	Hyena	4/20/2017 1:52	4/20/2017	1:52:53	1222636	20377	339.6	14.2	low
613	KRE109	Hyena	4/21/2017 1:02	4/21/2017	1:02:31	83370	1390	23.2	1	low
614	KRE109	Leopard	3/12/2017 23:18	3/12/2017	23:18:15	0	0	0	0	low
615	KRE109	Leopard	3/15/2017 1:19	3/15/2017	1:19:08	180037	3001	50	2.1	low
616	KRE109	Leopard	3/20/2017 3:14	3/20/2017	3:14:52	438937	7316	121.9	5.1	low
617	KRE109	Leopard	3/21/2017 4:23	3/21/2017	4:23:42	90528	1509	25.1	1	low
618	KRE109	Leopard	3/24/2017 23:34	3/24/2017	23:34:29	328226	5470	91.2	3.8	low
619	KRE109	Leopard	4/1/2017 2:33	4/1/2017	2:33:55	615496	10258	171	7.1	low
620	KRE109	Leopard	4/3/2017 18:47	4/3/2017	18:47:58	231241	3854	64.2	2.7	low
621	KRE109	Leopard	4/4/2017 6:06	4/4/2017	6:06:33	40712	679	11.3	0.5	low
622	KRE109	Leopard	4/10/2017 2:53	4/10/2017	2:53:03	506770	8446	140.8	5.9	low
623	KRE109	Leopard	4/10/2017 5:36	4/10/2017	5:36:47	9820	164	2.7	0.1	low
624	KRE109	Leopard	4/28/2017 4:35	4/28/2017	4:35:50	1551540	25859	431	18	low
625	KRE109	Leopard	5/11/2017 1:08	5/11/2017	1:08:33	1110760	18513	308.6	12.9	low
626	KRE109	Leopard	5/11/2017 1:43	5/11/2017	1:43:25	1996	33	0.6	0	low
627	KRE109	Oribi	3/30/2017 8:31	3/30/2017	8:31:44	0	0	0	0	low
628	KRE109	Oribi	4/14/2017 12:39	4/14/2017	12:39:01	1310825	21847	364.1	15.2	low
629	KRE109	Oribi	5/31/2017 12:23	5/31/2017	12:23:42	4059872	67665	1127.8	47	low
630	KRE109	Reedbuck	5/24/2017 11:07	5/24/2017	11:07:26	0	0	0	0	low
631	KRE109	Reedbuck	5/24/2017 12:35	5/24/2017	12:35:23	5274	88	1.5	0.1	low
639	KRE109	Warthog	3/18/2017 8:55	3/18/2017	8:55:46	0	0	0	0	low
640	KRE109	Warthog	3/21/2017 11:02	3/21/2017	11:02:04	266775	4446	74.1	3.1	low
641	KRE109	Warthog	3/21/2017 14:11	3/21/2017	14:11:34	11287	188	3.1	0.1	low
642	KRE109	Warthog	4/12/2017 8:00	4/12/2017	8:00:16	1878347	31306	521.8	21.7	low
643	KRE109	Warthog	4/24/2017 5:21	4/24/2017	5:21:56	1027288	17121	285.4	11.9	low
644	KRE109	Warthog	4/26/2017 5:16	4/26/2017	5:16:21	172443	2874	47.9	2	low
645	KRE109	Warthog	5/19/2017 17:57	5/19/2017	17:57:31	2032867	33881	564.7	23.5	low
646	KRE109	Warthog	5/26/2017 17:31	5/26/2017	17:31:39	601891	10032	167.2	7	low
647	KRE109	Warthog	5/27/2017 15:37	5/27/2017	15:37:46	79558	1326	22.1	0.9	low
648	KRE109	Waterbuck	5/22/2017 6:16	5/22/2017	6:16:05	0	0	0	0	low
649	KRE109	Waterbuck	5/24/2017 16:20	5/24/2017	16:20:14	209003	3483	58	2.4	low
650	KRE109	Waterbuck	5/26/2017 9:11	5/26/2017	9:11:21	147055	2451	40.9	1.7	low
651	KRE109	Waterbuck	5/27/2017 13:35	5/27/2017	13:35:49	102222	1704	28.4	1.2	low
652	KRE109	Waterbuck	5/30/2017 21:26	5/30/2017	21:26:17	287418	4790	79.8	3.3	low
653	KRE109	Waterbuck	5/31/2017 4:36	5/31/2017	4:36:12	25769	429	7.2	0.3	low
654	KRE109	Waterbuck	5/31/2017 5:59	5/31/2017	5:59:09	4948	82	1.4	0.1	low
658	KRE110	Aardvark	5/8/2017 1:46	5/8/2017	1:46:48	0	0	0	0	low
661	KRE110	Buffalo	3/21/2017 1:47	3/21/2017	1:47:54	0	0	0	0	low
662	KRE110	Buffalo	3/29/2017 21:24	3/29/2017	21:24:01	761740	12696	211.6	8.8	low
663	KRE110	Buffalo	4/14/2017 23:41	4/14/2017	23:41:36	1390639	23177	386.3	16.1	low
665	KRE110	Elephant	3/15/2017 8:46	3/15/2017	8:46:27	0	0	0	0	low
666	KRE110	Elephant	5/1/2017 7:40	5/1/2017	7:40:10	4056677	67611	1126.8	46.9	low
667	KRE110	Elephant	5/1/2017 23:38	5/1/2017	23:38:19	56900	948	15.8	0.7	low
668	KRE110	Elephant	5/3/2017 8:12	5/3/2017	8:12:04	117021	1950	32.5	1.4	low
669	KRE110	Elephant	5/12/2017 20:09	5/12/2017	20:09:10	820603	13677	227.9	9.5	low
670	KRE110	Elephant	5/18/2017 13:00	5/18/2017	13:00:41	492107	8202	136.7	5.7	low
671	KRE110	Elephant	6/4/2017 7:18	6/4/2017	7:18:16	1448118	24135	402.2	16.8	low
672	KRE110	Hyena	4/18/2017 12:03	4/18/2017	12:03:07	0	0	0	0	low
673	KRE110	Hyena	5/9/2017 12:16	5/9/2017	12:16:16	1815186	30253	504.2	21	low
674	KRE110	Oribi	4/17/2017 10:20	4/17/2017	10:20:32	0	0	0	0	low
675	KRE110	Oribi	4/20/2017 12:13	4/20/2017	12:13:21	265907	4432	73.9	3.1	low
678	KRE110	Reedbuck	4/5/2017 0:53	4/5/2017	0:53:36	0	0	0	0	low
679	KRE110	Reedbuck	5/8/2017 15:48	5/8/2017	15:48:39	2904876	48415	806.9	33.6	low
680	KRE110	RoanAntelope	3/26/2017 8:34	3/26/2017	8:34:26	0	0	0	0	low
681	KRE110	RoanAntelope	3/30/2017 9:46	3/30/2017	9:46:41	349597	5827	97.1	4	low
682	KRE110	RoanAntelope	4/13/2017 6:56	4/13/2017	6:56:28	1199385	19990	333.2	13.9	low
683	KRE110	RoanAntelope	5/30/2017 6:13	5/30/2017	6:13:53	4057869	67631	1127.2	47	low
686	KRE110	Warthog	4/18/2017 11:26	4/18/2017	11:26:35	0	0	0	0	low
687	KRE110	Warthog	5/11/2017 11:45	5/11/2017	11:45:18	1988257	33138	552.3	23	low
688	KRE111	Aardvark	4/6/2017 22:08	4/6/2017	22:08:15	0	0	0	0	low
689	KRE111	Aardvark	5/9/2017 23:23	5/9/2017	23:23:48	2855731	47596	793.3	33.1	low
691	KRE111	Elephant	5/7/2017 16:54	5/7/2017	16:54:31	0	0	0	0	low
694	KRE112	Aardvark	5/29/2017 0:22	5/29/2017	0:22:54	0	0	0	0	low
696	KRE112	Duiker	5/6/2017 6:49	5/6/2017	6:49:55	0	0	0	0	low
697	KRE112	Elephant	4/4/2017 21:41	4/4/2017	21:41:14	0	0	0	0	low
698	KRE112	Elephant	4/15/2017 6:46	4/15/2017	6:46:58	896695	14945	249.1	10.4	low
699	KRE112	Elephant	4/24/2017 21:12	4/24/2017	21:12:04	829493	13825	230.4	9.6	low
700	KRE112	Elephant	4/26/2017 7:31	4/26/2017	7:31:44	123359	2056	34.3	1.4	low
701	KRE112	Hartebeest	5/4/2017 10:01	5/4/2017	10:01:38	0	0	0	0	low
702	KRE112	Hyena	4/29/2017 4:39	4/29/2017	4:39:53	0	0	0	0	low
703	KRE112	Hyena	5/12/2017 1:43	5/12/2017	1:43:53	1112633	18544	309.1	12.9	low
704	KRE112	Hyena	5/18/2017 19:47	5/18/2017	19:47:01	583370	9723	162.1	6.8	low
705	KRE112	Hyena	5/28/2017 23:06	5/28/2017	23:06:09	875939	14599	243.3	10.1	low
706	KRE112	Hyena	5/29/2017 0:04	5/29/2017	0:04:33	3478	58	1	0	low
707	KRE112	Hyena	6/5/2017 1:21	6/5/2017	1:21:03	609384	10156	169.3	7.1	low
708	KRE112	RoanAntelope	5/14/2017 11:35	5/14/2017	11:35:42	0	0	0	0	low
709	KRE112	RoanAntelope	5/28/2017 16:53	5/28/2017	16:53:44	1228676	20478	341.3	14.2	low
710	KRE112	RoanAntelope	5/30/2017 5:43	5/30/2017	5:43:09	132557	2209	36.8	1.5	low
711	KRE112	Warthog	5/5/2017 7:31	5/5/2017	7:31:33	0	0	0	0	low
712	KRE113	Aardvark	5/19/2017 21:20	5/19/2017	21:20:48	0	0	0	0	high
719	KRE113	Duiker	4/30/2017 5:16	4/30/2017	5:16:02	0	0	0	0	high
720	KRE113	Duiker	5/12/2017 2:47	5/12/2017	2:47:49	1027904	17132	285.5	11.9	high
721	KRE113	Elephant	4/10/2017 17:54	4/10/2017	17:54:30	0	0	0	0	high
722	KRE113	Elephant	4/13/2017 8:04	4/13/2017	8:04:41	223761	3729	62.1	2.6	high
723	KRE113	Elephant	4/16/2017 22:01	4/16/2017	22:01:11	309311	5155	85.9	3.6	high
724	KRE113	Elephant	5/3/2017 15:41	5/3/2017	15:41:57	1446017	24100	401.7	16.7	high
725	KRE113	Hartebeest	5/12/2017 2:23	5/12/2017	2:23:37	0	0	0	0	high
726	KRE113	Hartebeest	5/17/2017 6:14	5/17/2017	6:14:04	445820	7430	123.8	5.2	high
727	KRE113	Hyena	5/19/2017 21:02	5/19/2017	21:02:30	0	0	0	0	high
728	KRE113	Oribi	4/24/2017 9:12	4/24/2017	9:12:25	0	0	0	0	high
729	KRE113	Oribi	5/5/2017 6:23	5/5/2017	6:23:02	940233	15671	261.2	10.9	high
730	KRE113	Oribi	5/7/2017 7:05	5/7/2017	7:05:41	175343	2922	48.7	2	high
731	KRE113	Oribi	5/11/2017 16:05	5/11/2017	16:05:29	377973	6300	105	4.4	high
732	KRE113	Oribi	5/31/2017 6:53	5/31/2017	6:53:51	1694899	28248	470.8	19.6	high
735	KRE113	RoanAntelope	4/18/2017 18:50	4/18/2017	18:50:10	0	0	0	0	high
736	KRE113	RoanAntelope	5/12/2017 12:46	5/12/2017	12:46:35	2051781	34196	569.9	23.7	high
737	KRE113	RoanAntelope	5/22/2017 7:41	5/22/2017	7:41:18	845157	14086	234.8	9.8	high
739	KRE113	Warthog	5/12/2017 12:55	5/12/2017	12:55:10	0	0	0	0	high
740	KRE118	Aardvark	5/20/2017 20:54	5/20/2017	20:54:45	0	0	0	0	low
741	KRE118	Aardvark	6/7/2017 4:32	6/7/2017	4:32:46	1496258	24938	415.6	17.3	low
748	KRE118	Buffalo	4/19/2017 5:27	4/19/2017	5:27:31	0	0	0	0	low
749	KRE118	Bushbuck	5/14/2017 23:30	5/14/2017	23:30:53	0	0	0	0	low
750	KRE118	Duiker	4/8/2017 6:35	4/8/2017	6:35:21	0	0	0	0	low
751	KRE118	Duiker	4/17/2017 3:45	4/17/2017	3:45:47	767422	12790	213.2	8.9	low
752	KRE118	Elephant	5/3/2017 20:53	5/3/2017	20:53:42	0	0	0	0	low
755	KRE118	RoanAntelope	4/26/2017 8:54	4/26/2017	8:54:47	0	0	0	0	low
760	KRE118	Warthog	5/1/2017 5:04	5/1/2017	5:04:52	0	0	0	0	low
761	KRE118	Warthog	5/23/2017 6:54	5/23/2017	6:54:15	1907357	31789	529.8	22.1	low
762	KRE119	Aardvark	4/22/2017 0:14	4/22/2017	0:14:37	0	0	0	0	low
763	KRE119	Aardvark	5/17/2017 22:48	5/17/2017	22:48:31	2241218	37354	622.6	25.9	low
764	KRE119	Aardvark	5/20/2017 1:22	5/20/2017	1:22:17	182016	3034	50.6	2.1	low
777	KRE119	Bushbuck	4/3/2017 19:34	4/3/2017	19:34:12	0	0	0	0	low
778	KRE119	Bushbuck	4/4/2017 0:41	4/4/2017	0:41:46	18450	308	5.1	0.2	low
779	KRE119	Bushbuck	4/4/2017 20:59	4/4/2017	20:59:49	73014	1217	20.3	0.8	low
780	KRE119	Bushbuck	4/6/2017 2:03	4/6/2017	2:03:22	104535	1742	29	1.2	low
781	KRE119	Bushbuck	4/10/2017 0:24	4/10/2017	0:24:07	339641	5661	94.3	3.9	low
782	KRE119	Bushbuck	4/18/2017 2:39	4/18/2017	2:39:38	699326	11655	194.2	8.1	low
783	KRE119	Bushbuck	4/19/2017 1:36	4/19/2017	1:36:26	82602	1377	22.9	1	low
784	KRE119	Bushbuck	4/23/2017 20:58	4/23/2017	20:58:33	415316	6922	115.4	4.8	low
785	KRE119	Bushbuck	4/28/2017 0:26	4/28/2017	0:26:45	358085	5968	99.5	4.1	low
786	KRE119	Bushbuck	6/3/2017 20:54	6/3/2017	20:54:45	3184069	53068	884.5	36.9	low
787	KRE119	Hyena	4/4/2017 1:23	4/4/2017	1:23:54	0	0	0	0	low
788	KRE119	Leopard	4/12/2017 5:46	4/12/2017	5:46:07	0	0	0	0	low
789	KRE119	Reedbuck	5/3/2017 22:21	5/3/2017	22:21:42	0	0	0	0	low
790	KRE119	Reedbuck	5/7/2017 17:26	5/7/2017	17:26:47	326660	5444	90.7	3.8	low
791	KRE119	Reedbuck	5/8/2017 0:52	5/8/2017	0:52:43	24916	415	6.9	0.3	low
792	KRE119	Reedbuck	5/15/2017 14:14	5/15/2017	14:14:33	651008	10850	180.8	7.5	low
793	KRE119	Reedbuck	5/18/2017 18:23	5/18/2017	18:23:17	273430	4557	76	3.2	low
794	KRE119	Reedbuck	5/21/2017 3:40	5/21/2017	3:40:13	206211	3437	57.3	2.4	low
795	KRE119	RoanAntelope	4/29/2017 0:44	4/29/2017	0:44:34	0	0	0	0	low
796	KRE119	RoanAntelope	5/20/2017 11:10	5/20/2017	11:10:22	1851928	30865	514.4	21.4	low
797	KRE119	RoanAntelope	5/24/2017 21:23	5/24/2017	21:23:33	382388	6373	106.2	4.4	low
798	KRE119	RoanAntelope	5/29/2017 8:25	5/29/2017	8:25:51	385311	6422	107	4.5	low
799	KRE119	RoanAntelope	6/2/2017 21:45	6/2/2017	21:45:44	393584	6560	109.3	4.6	low
801	KRE119	Warthog	4/28/2017 18:44	4/28/2017	18:44:14	0	0	0	0	low
802	KRE119	Warthog	5/14/2017 6:04	5/14/2017	6:04:48	1336762	22279	371.3	15.5	low
803	KRE119	Warthog	5/18/2017 5:50	5/18/2017	5:50:00	344664	5744	95.7	4	low
804	KRE119	Warthog	5/27/2017 10:21	5/27/2017	10:21:04	793857	13231	220.5	9.2	low
805	KRE119	Warthog	5/31/2017 12:01	5/31/2017	12:01:34	351627	5860	97.7	4.1	low
806	KRE119	Warthog	6/6/2017 8:37	6/6/2017	8:37:45	506164	8436	140.6	5.9	low
808	KRE120	Duiker	5/25/2017 13:36	5/25/2017	13:36:36	0	0	0	0	low
809	KRE120	Elephant	4/4/2017 0:01	4/4/2017	0:01:30	0	0	0	0	low
810	KRE120	Elephant	5/30/2017 7:06	5/30/2017	7:06:49	4863822	81064	1351.1	56.3	low
812	KRE120	Oribi	5/10/2017 11:03	5/10/2017	11:03:58	0	0	0	0	low
813	KRE120	RoanAntelope	5/2/2017 22:47	5/2/2017	22:47:36	0	0	0	0	low
814	KRE15	Aardvark	3/25/2017 23:06	3/25/2017	23:06:29	0	0	0	0	high
816	KRE15	Buffalo	2/16/2017 9:20	2/16/2017	9:20:18	0	0	0	0	high
817	KRE15	Buffalo	2/19/2017 20:47	2/19/2017	20:47:40	300439	5007	83.5	3.5	high
818	KRE15	Buffalo	3/30/2017 19:21	3/30/2017	19:21:04	3364402	56073	934.5	38.9	high
819	KRE15	Buffalo	4/28/2017 18:53	4/28/2017	18:53:38	2503879	41731	695.5	29	high
820	KRE15	Buffalo	4/30/2017 19:18	4/30/2017	19:18:25	174258	2904	48.4	2	high
821	KRE15	Buffalo	5/2/2017 6:55	5/2/2017	6:55:23	127490	2125	35.4	1.5	high
822	KRE15	Buffalo	5/2/2017 8:11	5/2/2017	8:11:58	4461	74	1.2	0	high
823	KRE15	Buffalo	5/3/2017 0:08	5/3/2017	0:08:33	57227	954	15.9	0.7	high
824	KRE15	Buffalo	5/3/2017 3:00	5/3/2017	3:00:18	7828	130	2.2	0.1	high
825	KRE15	Buffalo	5/3/2017 5:47	5/3/2017	5:47:46	9981	166	2.8	0.1	high
826	KRE15	Bushbuck	3/22/2017 3:01	3/22/2017	3:01:08	0	0	0	0	high
827	KRE15	Duiker	2/21/2017 18:45	2/21/2017	18:45:16	0	0	0	0	high
828	KRE15	Duiker	3/3/2017 5:29	3/3/2017	5:29:11	816233	13604	226.7	9.4	high
829	KRE15	Duiker	3/17/2017 5:24	3/17/2017	5:24:47	1209332	20156	335.9	14	high
830	KRE15	Elephant	2/23/2017 2:45	2/23/2017	2:45:02	0	0	0	0	high
831	KRE15	Elephant	3/12/2017 15:23	3/12/2017	15:23:01	1514252	25238	420.6	17.5	high
832	KRE15	Elephant	4/22/2017 7:03	4/22/2017	7:03:01	3512396	58540	975.7	40.7	high
833	KRE15	Elephant	4/23/2017 23:50	4/23/2017	23:50:03	146815	2447	40.8	1.7	high
836	KRE15	Hartebeest	2/28/2017 14:54	2/28/2017	14:54:48	0	0	0	0	high
837	KRE15	Hartebeest	3/16/2017 6:22	3/16/2017	6:22:04	1351471	22525	375.4	15.6	high
838	KRE15	Hartebeest	3/23/2017 6:26	3/23/2017	6:26:47	605079	10085	168.1	7	high
839	KRE15	Hartebeest	4/16/2017 6:59	4/16/2017	6:59:41	2075237	34587	576.5	24	high
840	KRE15	Hartebeest	4/16/2017 15:44	4/16/2017	15:44:54	31511	525	8.8	0.4	high
841	KRE15	Hartebeest	4/24/2017 10:04	4/24/2017	10:04:42	670781	11180	186.3	7.8	high
843	KRE15	Lion	2/16/2017 7:08	2/16/2017	7:08:42	0	0	0	0	high
844	KRE15	Oribi	3/9/2017 18:58	3/9/2017	18:58:34	0	0	0	0	high
846	KRE15	Reedbuck	3/5/2017 5:10	3/5/2017	5:10:43	0	0	0	0	high
847	KRE15	RoanAntelope	3/4/2017 6:21	3/4/2017	6:21:09	0	0	0	0	high
848	KRE15	RoanAntelope	3/6/2017 6:35	3/6/2017	6:35:45	173667	2894	48.2	2	high
849	KRE15	RoanAntelope	3/9/2017 16:35	3/9/2017	16:35:17	295165	4919	82	3.4	high
850	KRE15	RoanAntelope	3/26/2017 15:30	3/26/2017	15:30:57	1464937	24416	406.9	17	high
851	KRE15	RoanAntelope	4/7/2017 10:20	4/7/2017	10:20:29	1018165	16969	282.8	11.8	high
852	KRE15	RoanAntelope	4/10/2017 0:53	4/10/2017	0:53:51	225198	3753	62.5	2.6	high
859	KRE16	Buffalo	5/3/2017 18:19	5/3/2017	18:19:46	0	0	0	0	high
860	KRE16	Buffalo	5/6/2017 0:30	5/6/2017	0:30:48	195024	3250	54.2	2.3	high
862	KRE16	Duiker	4/13/2017 21:39	4/13/2017	21:39:53	0	0	0	0	high
863	KRE16	Duiker	4/19/2017 19:21	4/19/2017	19:21:52	510114	8502	141.7	5.9	high
864	KRE16	Duiker	4/29/2017 0:38	4/29/2017	0:38:59	796622	13277	221.3	9.2	high
865	KRE16	Duiker	5/26/2017 6:53	5/26/2017	6:53:16	2355254	39254	654.2	27.3	high
873	KRE16	RoanAntelope	3/23/2017 7:03	3/23/2017	7:03:04	0	0	0	0	high
874	KRE16	Warthog	4/27/2017 6:42	4/27/2017	6:42:08	0	0	0	0	high
875	KRE16	Warthog	5/6/2017 8:40	5/6/2017	8:40:24	784675	13078	218	9.1	high
876	KRE16	Warthog	5/17/2017 14:28	5/17/2017	14:28:07	971255	16188	269.8	11.2	high
894	KRE17	Buffalo	3/18/2017 17:17	3/18/2017	17:17:14	0	0	0	0	high
895	KRE17	Buffalo	5/9/2017 17:52	5/9/2017	17:52:46	4494682	74911	1248.5	52	high
896	KRE17	Buffalo	5/10/2017 1:18	5/10/2017	1:18:18	26630	444	7.4	0.3	high
897	KRE17	Buffalo	5/22/2017 15:11	5/22/2017	15:11:01	1086746	18112	301.9	12.6	high
898	KRE17	Buffalo	5/27/2017 5:56	5/27/2017	5:56:12	398706	6645	110.8	4.6	high
899	KRE17	Buffalo	6/6/2017 18:59	6/6/2017	18:59:14	910945	15182	253	10.5	high
900	KRE17	Buffalo	6/9/2017 18:55	6/9/2017	18:55:05	258940	4316	71.9	3	high
901	KRE17	Bushbuck	2/21/2017 23:32	2/21/2017	23:32:54	0	0	0	0	high
902	KRE17	Bushbuck	2/23/2017 21:32	2/23/2017	21:32:05	165548	2759	46	1.9	high
903	KRE17	Bushbuck	3/10/2017 7:44	3/10/2017	7:44:09	1246264	20771	346.2	14.4	high
904	KRE17	Bushbuck	3/27/2017 18:31	3/27/2017	18:31:40	1507646	25127	418.8	17.4	high
905	KRE17	Bushbuck	3/28/2017 2:54	3/28/2017	2:54:30	30125	502	8.4	0.4	high
906	KRE17	Bushbuck	4/4/2017 7:36	4/4/2017	7:36:36	621723	10362	172.7	7.2	high
907	KRE17	Bushbuck	4/6/2017 4:15	4/6/2017	4:15:13	160713	2679	44.6	1.9	high
908	KRE17	Bushbuck	4/19/2017 4:24	4/19/2017	4:24:52	1123776	18730	312.2	13	high
909	KRE17	Bushbuck	4/27/2017 3:22	4/27/2017	3:22:47	687467	11458	191	8	high
910	KRE17	Bushbuck	5/16/2017 1:01	5/16/2017	1:01:12	1633085	27218	453.6	18.9	high
911	KRE17	Bushbuck	5/22/2017 15:23	5/22/2017	15:23:15	570118	9502	158.4	6.6	high
912	KRE17	Bushbuck	5/29/2017 1:42	5/29/2017	1:42:28	555545	9259	154.3	6.4	high
917	KRE17	Duiker	3/4/2017 17:56	3/4/2017	17:56:27	0	0	0	0	high
918	KRE17	Duiker	3/11/2017 22:57	3/11/2017	22:57:13	622824	10380	173	7.2	high
919	KRE17	Duiker	3/15/2017 5:32	3/15/2017	5:32:58	282881	4715	78.6	3.3	high
920	KRE17	Duiker	3/23/2017 16:51	3/23/2017	16:51:16	731889	12198	203.3	8.5	high
921	KRE17	Duiker	3/31/2017 5:33	3/31/2017	5:33:10	650510	10842	180.7	7.5	high
922	KRE17	Duiker	4/14/2017 3:26	4/14/2017	3:26:28	1201988	20033	333.9	13.9	high
923	KRE17	Duiker	4/21/2017 4:28	4/21/2017	4:28:25	608510	10142	169	7	high
924	KRE17	Duiker	5/6/2017 9:08	5/6/2017	9:08:44	1312810	21880	364.7	15.2	high
925	KRE17	Duiker	5/20/2017 8:28	5/20/2017	8:28:44	1207095	20118	335.3	14	high
926	KRE17	Duiker	5/20/2017 9:23	5/20/2017	9:23:48	3300	55	0.9	0	high
927	KRE17	Duiker	5/30/2017 17:09	5/30/2017	17:09:35	891943	14866	247.8	10.3	high
928	KRE17	Duiker	5/31/2017 4:33	5/31/2017	4:33:38	39722	662	11	0.5	high
929	KRE17	Elephant	3/4/2017 5:21	3/4/2017	5:21:52	0	0	0	0	high
930	KRE17	Elephant	3/17/2017 0:45	3/17/2017	0:45:13	1106591	18443	307.4	12.8	high
931	KRE17	Elephant	3/19/2017 17:22	3/19/2017	17:22:59	232646	3877	64.6	2.7	high
932	KRE17	Elephant	3/24/2017 7:39	3/24/2017	7:39:49	397005	6617	110.3	4.6	high
933	KRE17	Elephant	4/5/2017 8:47	4/5/2017	8:47:41	1040868	17348	289.1	12	high
934	KRE17	Elephant	4/7/2017 2:22	4/7/2017	2:22:06	149602	2493	41.5	1.7	high
935	KRE17	Elephant	4/14/2017 18:04	4/14/2017	18:04:52	659801	10997	183.3	7.6	high
936	KRE17	Elephant	4/24/2017 9:54	4/24/2017	9:54:23	834552	13909	231.8	9.7	high
937	KRE17	Elephant	4/30/2017 4:00	4/30/2017	4:00:32	497107	8285	138.1	5.8	high
938	KRE17	Elephant	4/30/2017 20:05	4/30/2017	20:05:32	57896	965	16.1	0.7	high
941	KRE17	Hartebeest	2/21/2017 17:49	2/21/2017	17:49:57	0	0	0	0	high
942	KRE17	Hartebeest	2/25/2017 19:08	2/25/2017	19:08:24	350165	5836	97.3	4.1	high
943	KRE17	Hartebeest	2/25/2017 21:31	2/25/2017	21:31:03	7963	133	2.2	0.1	high
944	KRE17	Hartebeest	2/28/2017 16:41	2/28/2017	16:41:11	241708	4028	67.1	2.8	high
945	KRE17	Hartebeest	3/3/2017 15:04	3/3/2017	15:04:24	253323	4222	70.4	2.9	high
946	KRE17	Hartebeest	3/17/2017 19:11	3/17/2017	19:11:16	1224351	20406	340.1	14.2	high
947	KRE17	Hartebeest	3/17/2017 20:02	3/17/2017	20:02:13	2127	35	0.6	0	high
948	KRE17	Hartebeest	3/17/2017 20:46	3/17/2017	20:46:12	2467	41	0.7	0	high
949	KRE17	Hartebeest	3/26/2017 7:22	3/26/2017	7:22:42	729347	12156	202.6	8.4	high
950	KRE17	Hartebeest	4/12/2017 23:11	4/12/2017	23:11:49	1525743	25429	423.8	17.7	high
951	KRE17	Hyena	5/23/2017 0:34	5/23/2017	0:34:44	0	0	0	0	high
952	KRE17	Hyena	5/29/2017 2:44	5/29/2017	2:44:40	526192	8770	146.2	6.1	high
957	KRE17	Oribi	3/10/2017 18:15	3/10/2017	18:15:33	0	0	0	0	high
958	KRE17	Oribi	3/14/2017 1:46	3/14/2017	1:46:30	286231	4771	79.5	3.3	high
959	KRE17	Oribi	4/15/2017 7:34	4/15/2017	7:34:14	2785360	46423	773.7	32.2	high
960	KRE17	Oribi	5/10/2017 11:47	5/10/2017	11:47:44	2175206	36253	604.2	25.2	high
961	KRE17	Oribi	5/10/2017 16:51	5/10/2017	16:51:54	18012	300	5	0.2	high
964	KRE17	Reedbuck	5/7/2017 21:31	5/7/2017	21:31:33	0	0	0	0	high
965	KRE17	Reedbuck	5/10/2017 19:04	5/10/2017	19:04:46	250368	4173	69.5	2.9	high
966	KRE17	Reedbuck	5/15/2017 13:37	5/15/2017	13:37:13	412341	6872	114.5	4.8	high
967	KRE17	Reedbuck	5/18/2017 4:28	5/18/2017	4:28:29	226273	3771	62.9	2.6	high
968	KRE17	Reedbuck	5/21/2017 2:11	5/21/2017	2:11:38	250986	4183	69.7	2.9	high
969	KRE17	RoanAntelope	4/18/2017 14:36	4/18/2017	14:36:17	0	0	0	0	high
971	KRE17	Warthog	2/16/2017 17:37	2/16/2017	17:37:11	0	0	0	0	high
972	KRE17	Warthog	3/18/2017 6:54	3/18/2017	6:54:19	2553331	42556	709.3	29.6	high
973	KRE17	Warthog	4/8/2017 6:58	4/8/2017	6:58:53	1814512	30242	504	21	high
974	KRE17	Warthog	4/28/2017 5:32	4/28/2017	5:32:09	1722708	28712	478.5	19.9	high
975	KRE17	Warthog	4/30/2017 5:53	4/30/2017	5:53:10	173998	2900	48.3	2	high
976	KRE17	Warthog	4/30/2017 6:29	4/30/2017	6:29:19	2123	35	0.6	0	high
977	KRE17	Warthog	4/30/2017 12:18	4/30/2017	12:18:51	20393	340	5.7	0.2	high
978	KRE17	Warthog	5/2/2017 5:51	5/2/2017	5:51:23	149533	2492	41.5	1.7	high
979	KRE17	Warthog	5/2/2017 12:54	5/2/2017	12:54:40	25161	419	7	0.3	high
980	KRE17	Warthog	5/10/2017 15:29	5/10/2017	15:29:15	700409	11673	194.6	8.1	high
981	KRE17	Warthog	5/12/2017 13:21	5/12/2017	13:21:58	162874	2715	45.2	1.9	high
982	KRE17	Warthog	5/13/2017 16:33	5/13/2017	16:33:15	97848	1631	27.2	1.1	high
983	KRE17	Warthog	5/18/2017 14:23	5/18/2017	14:23:25	423982	7066	117.8	4.9	high
984	KRE17	Warthog	5/24/2017 6:59	5/24/2017	6:59:31	491536	8192	136.5	5.7	high
985	KRE17	Warthog	6/1/2017 13:21	6/1/2017	13:21:24	714092	11902	198.4	8.3	high
986	KRE17	Warthog	6/2/2017 17:13	6/2/2017	17:13:55	99918	1665	27.8	1.2	high
992	KRE18a	Duiker	2/15/2017 5:53	2/15/2017	5:53:27	0	0	0	0	low
993	KRE18a	Duiker	2/20/2017 1:18	2/20/2017	1:18:12	415457	6924	115.4	4.8	low
994	KRE18a	Duiker	2/22/2017 6:53	2/22/2017	6:53:21	192894	3215	53.6	2.2	low
995	KRE18a	Duiker	3/6/2017 5:28	3/6/2017	5:28:04	1031672	17195	286.6	11.9	low
996	KRE18a	Duiker	3/19/2017 5:11	3/19/2017	5:11:23	1122191	18703	311.7	13	low
1005	KRE18a	Reedbuck	3/8/2017 1:03	3/8/2017	1:03:48	0	0	0	0	low
1006	KRE18a	Reedbuck	3/12/2017 23:27	3/12/2017	23:27:15	426197	7103	118.4	4.9	low
1007	KRE18a	Reedbuck	3/31/2017 9:36	3/31/2017	9:36:25	1591746	26529	442.1	18.4	low
1008	KRE18a	Warthog	3/4/2017 5:49	3/4/2017	5:49:26	0	0	0	0	low
1012	KRE18b	Duiker	5/2/2017 4:52	5/2/2017	4:52:54	0	0	0	0	low
1013	KRE18b	Duiker	5/11/2017 20:13	5/11/2017	20:13:37	832835	13881	231.3	9.6	low
1014	KRE18b	Duiker	5/16/2017 2:16	5/16/2017	2:16:43	367379	6123	102	4.2	low
1015	KRE18b	Duiker	5/31/2017 7:09	5/31/2017	7:09:46	1313575	21893	364.9	15.2	low
1016	KRE18b	Duiker	6/3/2017 20:29	6/3/2017	20:29:54	307200	5120	85.3	3.6	low
1017	KRE18b	Elephant	4/16/2017 21:12	4/16/2017	21:12:47	0	0	0	0	low
1018	KRE18b	Elephant	5/29/2017 5:37	5/29/2017	5:37:23	3659059	60984	1016.4	42.4	low
1019	KRE18b	Elephant	5/29/2017 14:29	5/29/2017	14:29:54	31940	532	8.9	0.4	low
1020	KRE18b	Elephant	6/2/2017 9:18	6/2/2017	9:18:59	326938	5449	90.8	3.8	low
1021	KRE18b	Elephant	6/3/2017 21:25	6/3/2017	21:25:48	130003	2167	36.1	1.5	low
1022	KRE18b	Hartebeest	5/3/2017 12:09	5/3/2017	12:09:10	0	0	0	0	low
1025	KRE18b	RoanAntelope	5/11/2017 22:39	5/11/2017	22:39:19	0	0	0	0	low
1026	KRE18b	Warthog	5/22/2017 12:40	5/22/2017	12:40:29	0	0	0	0	low
1036	KRE19	Warthog	3/15/2017 6:34	3/15/2017	6:34:37	0	0	0	0	high
1037	KRE20a	Buffalo	2/24/2017 17:29	2/24/2017	17:29:42	0	0	0	0	low
1038	KRE20a	Buffalo	2/24/2017 19:34	2/24/2017	19:34:31	7452	124	2.1	0.1	low
1039	KRE20a	Buffalo	3/2/2017 2:29	3/2/2017	2:29:28	456846	7614	126.9	5.3	low
1040	KRE20a	Buffalo	3/13/2017 4:03	3/13/2017	4:03:09	955958	15933	265.6	11.1	low
1041	KRE20a	Buffalo	3/15/2017 23:34	3/15/2017	23:34:38	243047	4051	67.5	2.8	low
1042	KRE20a	Buffalo	3/23/2017 2:15	3/23/2017	2:15:51	614425	10240	170.7	7.1	low
1043	KRE20a	Buffalo	3/23/2017 6:12	3/23/2017	6:12:01	14163	236	3.9	0.2	low
1044	KRE20a	Buffalo	3/25/2017 0:45	3/25/2017	0:45:13	153166	2553	42.5	1.8	low
1045	KRE20a	Buffalo	3/30/2017 20:47	3/30/2017	20:47:37	503988	8400	140	5.8	low
1046	KRE20a	Buffalo	4/3/2017 5:57	4/3/2017	5:57:37	292156	4869	81.2	3.4	low
1047	KRE20a	Buffalo	4/5/2017 14:37	4/5/2017	14:37:02	203961	3399	56.6	2.4	low
1048	KRE20a	Buffalo	4/5/2017 22:04	4/5/2017	22:04:05	26814	447	7.5	0.3	low
1049	KRE20a	Buffalo	4/6/2017 4:21	4/6/2017	4:21:06	22608	377	6.3	0.3	low
1050	KRE20a	Buffalo	4/7/2017 4:16	4/7/2017	4:16:22	86098	1435	23.9	1	low
1051	KRE20a	Bushbuck	3/12/2017 15:00	3/12/2017	15:00:47	0	0	0	0	low
1052	KRE20a	Duiker	2/17/2017 17:43	2/17/2017	17:43:17	0	0	0	0	low
1053	KRE20a	Duiker	3/1/2017 2:02	3/1/2017	2:02:53	980369	16339	272.3	11.3	low
1054	KRE20a	Elephant	3/17/2017 19:54	3/17/2017	19:54:47	0	0	0	0	low
1055	KRE20a	Hartebeest	3/22/2017 19:29	3/22/2017	19:29:46	0	0	0	0	low
1057	KRE20a	Lion	2/18/2017 21:23	2/18/2017	21:23:30	0	0	0	0	low
1058	KRE20a	Oribi	3/15/2017 15:37	3/15/2017	15:37:53	0	0	0	0	low
1059	KRE20a	Oribi	3/19/2017 11:32	3/19/2017	11:32:35	330870	5514	91.9	3.8	low
1066	KRE20a	Reedbuck	2/26/2017 13:05	2/26/2017	13:05:01	0	0	0	0	low
1067	KRE20a	Reedbuck	3/20/2017 18:06	3/20/2017	18:06:08	1918861	31981	533	22.2	low
1068	KRE20a	RoanAntelope	2/24/2017 22:34	2/24/2017	22:34:43	0	0	0	0	low
1069	KRE20a	RoanAntelope	3/8/2017 6:33	3/8/2017	6:33:59	979143	16319	272	11.3	low
1070	KRE20a	RoanAntelope	3/28/2017 0:52	3/28/2017	0:52:06	1707449	28457	474.3	19.8	low
1072	KRE20a	Warthog	3/1/2017 18:29	3/1/2017	18:29:18	0	0	0	0	low
1073	KRE20a	Warthog	3/7/2017 18:26	3/7/2017	18:26:14	518210	8637	143.9	6	low
1074	KRE20a	Warthog	3/24/2017 18:36	3/24/2017	18:36:38	1469416	24490	408.2	17	low
1076	KRE20b	Buffalo	4/15/2017 4:38	4/15/2017	4:38:29	0	0	0	0	low
1077	KRE20b	Buffalo	4/15/2017 21:16	4/15/2017	21:16:50	59810	997	16.6	0.7	low
1078	KRE20b	Buffalo	4/16/2017 1:45	4/16/2017	1:45:10	16091	268	4.5	0.2	low
1079	KRE20b	Buffalo	4/18/2017 22:31	4/18/2017	22:31:52	247593	4127	68.8	2.9	low
1080	KRE20b	Buffalo	4/26/2017 23:07	4/26/2017	23:07:52	693335	11556	192.6	8	low
1081	KRE20b	Buffalo	4/27/2017 3:06	4/27/2017	3:06:31	14316	239	4	0.2	low
1082	KRE20b	Buffalo	4/28/2017 2:41	4/28/2017	2:41:26	84892	1415	23.6	1	low
1083	KRE20b	Buffalo	4/30/2017 1:18	4/30/2017	1:18:48	167813	2797	46.6	1.9	low
1084	KRE20b	Buffalo	5/22/2017 0:33	5/22/2017	0:33:54	1897993	31633	527.2	22	low
1085	KRE20b	Bushbuck	4/19/2017 6:13	4/19/2017	6:13:50	0	0	0	0	low
1086	KRE20b	Bushbuck	4/21/2017 10:46	4/21/2017	10:46:08	189134	3152	52.5	2.2	low
1087	KRE20b	Bushbuck	4/21/2017 13:33	4/21/2017	13:33:42	10034	167	2.8	0.1	low
1088	KRE20b	Bushbuck	5/3/2017 19:47	5/3/2017	19:47:54	1059208	17653	294.2	12.3	low
1089	KRE20b	Bushbuck	5/30/2017 9:50	5/30/2017	9:50:33	2296956	38283	638	26.6	low
1090	KRE20b	Bushbuck	6/5/2017 10:14	6/5/2017	10:14:49	519848	8664	144.4	6	low
1091	KRE20b	Duiker	4/13/2017 23:47	4/13/2017	23:47:26	0	0	0	0	low
1092	KRE20b	Duiker	4/16/2017 0:33	4/16/2017	0:33:12	175534	2926	48.8	2	low
1093	KRE20b	Duiker	4/16/2017 21:15	4/16/2017	21:15:57	74561	1243	20.7	0.9	low
1094	KRE20b	Duiker	5/4/2017 5:21	5/4/2017	5:21:31	1497925	24965	416.1	17.3	low
1095	KRE20b	Duiker	5/7/2017 5:14	5/7/2017	5:14:38	258782	4313	71.9	3	low
1096	KRE20b	Duiker	5/17/2017 2:52	5/17/2017	2:52:58	855495	14258	237.6	9.9	low
1097	KRE20b	Duiker	5/19/2017 17:56	5/19/2017	17:56:43	227021	3784	63.1	2.6	low
1098	KRE20b	Duiker	5/22/2017 10:52	5/22/2017	10:52:10	233718	3895	64.9	2.7	low
1099	KRE20b	Duiker	5/26/2017 8:22	5/26/2017	8:22:29	336469	5608	93.5	3.9	low
1100	KRE20b	Duiker	5/28/2017 4:49	5/28/2017	4:49:34	160025	2667	44.5	1.9	low
1101	KRE20b	Duiker	5/29/2017 5:19	5/29/2017	5:19:27	87848	1464	24.4	1	low
1102	KRE20b	Duiker	6/1/2017 6:36	6/1/2017	6:36:38	263821	4397	73.3	3.1	low
1103	KRE20b	Duiker	6/5/2017 5:41	6/5/2017	5:41:04	342262	5704	95.1	4	low
1104	KRE20b	Duiker	6/10/2017 1:13	6/10/2017	1:13:09	415921	6932	115.5	4.8	low
1105	KRE20b	Elephant	4/24/2017 18:54	4/24/2017	18:54:22	0	0	0	0	low
1106	KRE20b	Elephant	5/3/2017 21:49	5/3/2017	21:49:38	788069	13134	218.9	9.1	low
1107	KRE20b	Elephant	5/15/2017 23:55	5/15/2017	23:55:10	1044327	17405	290.1	12.1	low
1108	KRE20b	Elephant	5/18/2017 0:34	5/18/2017	0:34:47	175136	2919	48.6	2	low
1109	KRE20b	Elephant	5/18/2017 1:07	5/18/2017	1:07:21	1928	32	0.5	0	low
1110	KRE20b	Elephant	5/18/2017 18:46	5/18/2017	18:46:56	63571	1060	17.7	0.7	low
1111	KRE20b	Elephant	5/24/2017 3:28	5/24/2017	3:28:38	462758	7713	128.6	5.4	low
1112	KRE20b	Elephant	5/30/2017 1:26	5/30/2017	1:26:09	510009	8500	141.7	5.9	low
1113	KRE20b	Hyena	5/25/2017 3:55	5/25/2017	3:55:27	0	0	0	0	low
1114	KRE20b	Hyena	5/25/2017 4:38	5/25/2017	4:38:18	2568	43	0.7	0	low
1115	KRE20b	Hyena	5/25/2017 22:41	5/25/2017	22:41:09	64968	1083	18.1	0.8	low
1116	KRE20b	Hyena	5/28/2017 2:45	5/28/2017	2:45:36	187462	3124	52.1	2.2	low
1117	KRE20b	Lion	4/26/2017 6:47	4/26/2017	6:47:16	0	0	0	0	low
1118	KRE20b	Oribi	4/11/2017 6:26	4/11/2017	6:26:02	0	0	0	0	low
1119	KRE20b	Oribi	4/19/2017 14:38	4/19/2017	14:38:55	720770	12013	200.2	8.3	low
1120	KRE20b	Oribi	4/23/2017 12:47	4/23/2017	12:47:05	338887	5648	94.1	3.9	low
1121	KRE20b	Oribi	5/3/2017 15:52	5/3/2017	15:52:51	875138	14586	243.1	10.1	low
1122	KRE20b	Oribi	5/5/2017 11:24	5/5/2017	11:24:33	156694	2612	43.5	1.8	low
1123	KRE20b	Oribi	5/25/2017 16:43	5/25/2017	16:43:12	1747107	29118	485.3	20.2	low
1124	KRE20b	Oribi	5/26/2017 13:31	5/26/2017	13:31:43	74907	1248	20.8	0.9	low
1125	KRE20b	Oribi	5/28/2017 10:41	5/28/2017	10:41:00	162553	2709	45.1	1.9	low
1132	KRE20b	Reedbuck	4/8/2017 23:52	4/8/2017	23:52:16	0	0	0	0	low
1133	KRE20b	Reedbuck	4/11/2017 5:35	4/11/2017	5:35:49	193405	3223	53.7	2.2	low
1134	KRE20b	Reedbuck	4/24/2017 0:00	4/24/2017	0:00:51	1103099	18385	306.4	12.8	low
1135	KRE20b	Reedbuck	4/24/2017 3:45	4/24/2017	3:45:31	13475	225	3.8	0.2	low
1136	KRE20b	Reedbuck	5/16/2017 0:39	5/16/2017	0:39:15	1889617	31494	524.9	21.9	low
1137	KRE20b	Reedbuck	5/20/2017 3:44	5/20/2017	3:44:31	356714	5945	99.1	4.1	low
1138	KRE20b	Reedbuck	5/24/2017 12:00	5/24/2017	12:00:57	375368	6256	104.3	4.3	low
1139	KRE20b	Reedbuck	6/3/2017 14:18	6/3/2017	14:18:38	872204	14537	242.3	10.1	low
1140	KRE20b	RoanAntelope	4/24/2017 11:55	4/24/2017	11:55:52	0	0	0	0	low
1141	KRE20b	RoanAntelope	5/12/2017 19:09	5/12/2017	19:09:58	1581226	26354	439.2	18.3	low
1142	KRE20b	RoanAntelope	5/17/2017 2:31	5/17/2017	2:31:20	372078	6201	103.3	4.3	low
1143	KRE20b	Warthog	4/13/2017 6:40	4/13/2017	6:40:49	0	0	0	0	low
1144	KRE20b	Warthog	4/18/2017 7:23	4/18/2017	7:23:09	434538	7242	120.7	5	low
1145	KRE20b	Warthog	4/25/2017 9:52	4/25/2017	9:52:13	613741	10229	170.5	7.1	low
1146	KRE20b	Warthog	4/27/2017 17:31	4/27/2017	17:31:19	200341	3339	55.6	2.3	low
1147	KRE20b	Warthog	5/4/2017 12:19	5/4/2017	12:19:24	586074	9768	162.8	6.8	low
1148	KRE20b	Warthog	5/10/2017 8:12	5/10/2017	8:12:22	503574	8393	139.9	5.8	low
1149	KRE21	Aardvark	3/30/2017 1:45	3/30/2017	1:45:02	0	0	0	0	low
1150	KRE21	Aardvark	5/17/2017 20:54	5/17/2017	20:54:10	4216140	70269	1171.2	48.8	low
1151	KRE21	Aardvark	5/24/2017 0:17	5/24/2017	0:17:36	530603	8843	147.4	6.1	low
1152	KRE21	Bushbuck	5/30/2017 18:09	5/30/2017	18:09:17	0	0	0	0	low
1154	KRE21	Duiker	2/20/2017 18:06	2/20/2017	18:06:38	0	0	0	0	low
1155	KRE21	Duiker	3/25/2017 4:43	3/25/2017	4:43:42	2803007	46717	778.6	32.4	low
1156	KRE21	Duiker	5/17/2017 20:46	5/17/2017	20:46:20	4636955	77283	1288	53.7	low
1157	KRE21	Duiker	5/18/2017 5:16	5/18/2017	5:16:01	30577	510	8.5	0.4	low
1158	KRE21	Duiker	6/7/2017 17:43	6/7/2017	17:43:27	1772842	29547	492.4	20.5	low
1159	KRE21	Elephant	5/17/2017 17:35	5/17/2017	17:35:09	0	0	0	0	low
1164	KRE21	RoanAntelope	2/22/2017 17:53	2/22/2017	17:53:33	0	0	0	0	low
1165	KRE21	RoanAntelope	3/14/2017 3:34	3/14/2017	3:34:28	1676297	27938	465.6	19.4	low
1166	KRE21	RoanAntelope	3/15/2017 1:52	3/15/2017	1:52:10	80214	1337	22.3	0.9	low
1167	KRE21	RoanAntelope	3/17/2017 18:51	3/17/2017	18:51:30	233950	3899	65	2.7	low
1168	KRE21	RoanAntelope	4/3/2017 19:11	4/3/2017	19:11:37	1469969	24499	408.3	17	low
1169	KRE21	RoanAntelope	4/23/2017 3:39	4/23/2017	3:39:28	1672067	27868	464.5	19.4	low
1170	KRE21	RoanAntelope	4/25/2017 5:34	4/25/2017	5:34:59	179723	2995	49.9	2.1	low
1171	KRE21	RoanAntelope	5/27/2017 3:38	5/27/2017	3:38:17	2757648	45961	766	31.9	low
1174	KRE21	Warthog	6/4/2017 8:41	6/4/2017	8:41:49	0	0	0	0	low
1176	KRE22	Buffalo	3/18/2017 17:18	3/18/2017	17:18:59	0	0	0	0	low
1177	KRE22	Bushbuck	2/23/2017 1:38	2/23/2017	1:38:18	0	0	0	0	low
1178	KRE22	Bushbuck	3/8/2017 7:08	3/8/2017	7:08:15	1142921	19049	317.5	13.2	low
1179	KRE22	Bushbuck	3/14/2017 21:38	3/14/2017	21:38:24	570605	9510	158.5	6.6	low
1180	KRE22	Bushbuck	3/24/2017 22:18	3/24/2017	22:18:10	866378	14440	240.7	10	low
1181	KRE22	Bushbuck	5/9/2017 22:49	5/9/2017	22:49:55	3976222	66270	1104.5	46	low
1182	KRE22	Duiker	3/4/2017 7:06	3/4/2017	7:06:34	0	0	0	0	low
1183	KRE22	Duiker	3/5/2017 18:44	3/5/2017	18:44:50	128286	2138	35.6	1.5	low
1184	KRE22	Duiker	3/26/2017 6:01	3/26/2017	6:01:24	1768590	29476	491.3	20.5	low
1185	KRE22	Duiker	4/12/2017 20:40	4/12/2017	20:40:08	1521507	25358	422.6	17.6	low
1186	KRE22	Duiker	4/13/2017 5:22	4/13/2017	5:22:58	31357	523	8.7	0.4	low
1187	KRE22	Duiker	4/13/2017 17:58	4/13/2017	17:58:27	45321	755	12.6	0.5	low
1188	KRE22	Duiker	4/14/2017 6:44	4/14/2017	6:44:34	45863	764	12.7	0.5	low
1189	KRE22	Duiker	4/15/2017 0:06	4/15/2017	0:06:03	62482	1041	17.4	0.7	low
1190	KRE22	Duiker	4/16/2017 7:19	4/16/2017	7:19:42	112396	1873	31.2	1.3	low
1191	KRE22	Duiker	4/17/2017 1:55	4/17/2017	1:55:57	66972	1116	18.6	0.8	low
1192	KRE22	Duiker	4/23/2017 0:29	4/23/2017	0:29:17	513184	8553	142.6	5.9	low
1193	KRE22	Duiker	4/28/2017 5:51	4/28/2017	5:51:17	451316	7522	125.4	5.2	low
1194	KRE22	Duiker	5/10/2017 1:29	5/10/2017	1:29:26	1021085	17018	283.6	11.8	low
1195	KRE22	Duiker	5/17/2017 4:09	5/17/2017	4:09:49	614419	10240	170.7	7.1	low
1196	KRE22	Duiker	5/23/2017 4:27	5/23/2017	4:27:14	519437	8657	144.3	6	low
1197	KRE22	Duiker	5/24/2017 5:14	5/24/2017	5:14:46	89249	1487	24.8	1	low
1198	KRE22	Hartebeest	3/23/2017 3:45	3/23/2017	3:45:27	0	0	0	0	low
1201	KRE22	Oribi	5/23/2017 5:52	5/23/2017	5:52:12	0	0	0	0	low
1204	KRE22	RoanAntelope	3/9/2017 22:36	3/9/2017	22:36:11	0	0	0	0	low
1205	KRE22	Warthog	5/8/2017 17:43	5/8/2017	17:43:26	0	0	0	0	low
1209	KRE23a	Bushbuck	3/10/2017 20:33	3/10/2017	20:33:32	0	0	0	0	low
1212	KRE23a	Duiker	4/1/2017 6:27	4/1/2017	6:27:48	0	0	0	0	low
1229	KRE23b	Buffalo	5/15/2017 0:27	5/15/2017	0:27:11	0	0	0	0	low
1230	KRE23b	Buffalo	5/18/2017 20:25	5/18/2017	20:25:41	331106	5518	92	3.8	low
1233	KRE23b	Duiker	4/26/2017 23:55	4/26/2017	23:55:44	0	0	0	0	low
1234	KRE23b	Duiker	5/3/2017 18:37	5/3/2017	18:37:28	585699	9762	162.7	6.8	low
1235	KRE23b	Duiker	5/4/2017 6:18	5/4/2017	6:18:54	42076	701	11.7	0.5	low
1236	KRE23b	Duiker	5/12/2017 4:55	5/12/2017	4:55:15	686161	11436	190.6	7.9	low
1237	KRE23b	Duiker	5/13/2017 7:37	5/13/2017	7:37:32	96124	1602	26.7	1.1	low
1238	KRE23b	Duiker	5/15/2017 21:01	5/15/2017	21:01:58	221043	3684	61.4	2.6	low
1239	KRE23b	Duiker	5/15/2017 22:21	5/15/2017	22:21:09	4742	79	1.3	0.1	low
1244	KRE23b	RoanAntelope	5/6/2017 6:49	5/6/2017	6:49:35	0	0	0	0	low
1245	KRE23b	RoanAntelope	5/18/2017 18:57	5/18/2017	18:57:13	1080453	18008	300.1	12.5	low
1248	KRE24	Bushbuck	2/25/2017 20:38	2/25/2017	20:38:54	0	0	0	0	low
1255	KRE24	Duiker	3/1/2017 0:58	3/1/2017	0:58:40	0	0	0	0	low
1256	KRE24	Duiker	3/5/2017 19:52	3/5/2017	19:52:52	413647	6894	114.9	4.8	low
1257	KRE24	Duiker	3/7/2017 18:44	3/7/2017	18:44:16	168676	2811	46.9	2	low
1258	KRE24	Duiker	3/21/2017 4:37	3/21/2017	4:37:56	1158817	19314	321.9	13.4	low
1259	KRE24	Duiker	3/28/2017 22:24	3/28/2017	22:24:00	668748	11146	185.8	7.7	low
1267	KRE24	Reedbuck	3/1/2017 3:03	3/1/2017	3:03:15	0	0	0	0	low
1268	KRE24	Reedbuck	3/10/2017 4:39	3/10/2017	4:39:13	783355	13056	217.6	9.1	low
1269	KRE24	RoanAntelope	2/25/2017 19:03	2/25/2017	19:03:32	0	0	0	0	low
1270	KRE24	RoanAntelope	2/28/2017 3:26	2/28/2017	3:26:16	202944	3382	56.4	2.4	low
1271	KRE24	RoanAntelope	3/12/2017 18:43	3/12/2017	18:43:15	1091808	18197	303.3	12.6	low
1272	KRE24	RoanAntelope	3/13/2017 6:48	3/13/2017	6:48:11	43488	725	12.1	0.5	low
1274	KRE24	Warthog	3/21/2017 5:24	3/21/2017	5:24:20	0	0	0	0	low
1275	KRE25a	Bushbuck	2/25/2017 1:35	2/25/2017	1:35:07	0	0	0	0	high
1276	KRE25a	Bushbuck	3/3/2017 7:48	3/3/2017	7:48:12	540764	9013	150.2	6.3	high
1283	KRE25a	Hyena	2/26/2017 0:41	2/26/2017	0:41:17	0	0	0	0	high
1288	KRE25a	Lion	2/26/2017 2:08	2/26/2017	2:08:35	0	0	0	0	high
1289	KRE25a	Lion	2/26/2017 3:28	2/26/2017	3:28:19	4664	78	1.3	0.1	high
1290	KRE25a	Oribi	3/4/2017 23:02	3/4/2017	23:02:23	0	0	0	0	high
1356	KRE25b	Hyena	4/22/2017 0:53	4/22/2017	0:53:55	0	0	0	0	high
1357	KRE25b	Hyena	5/12/2017 22:44	5/12/2017	22:44:22	1806619	30110	501.8	20.9	high
1358	KRE25b	Hyena	5/21/2017 2:17	5/21/2017	2:17:29	703984	11733	195.6	8.2	high
1359	KRE25b	Hyena	5/27/2017 23:14	5/27/2017	23:14:36	593739	9896	164.9	6.9	high
1360	KRE25b	Lion	5/18/2017 13:06	5/18/2017	13:06:25	0	0	0	0	high
1361	KRE25b	Oribi	4/30/2017 5:03	4/30/2017	5:03:00	0	0	0	0	high
1371	KRE25b	RoanAntelope	4/27/2017 9:09	4/27/2017	9:09:53	0	0	0	0	high
1372	KRE25b	RoanAntelope	5/27/2017 16:59	5/27/2017	16:59:09	2620152	43669	727.8	30.3	high
1373	KRE25b	Waterbuck	5/25/2017 17:15	5/25/2017	17:15:00	0	0	0	0	high
1374	KRE26	Bushbuck	3/25/2017 13:39	3/25/2017	13:39:50	0	0	0	0	high
1375	KRE26	Bushbuck	5/18/2017 11:32	5/18/2017	11:32:46	4657972	77633	1293.9	53.9	high
1376	KRE26	Bushbuck	5/22/2017 11:40	5/22/2017	11:40:45	345934	5766	96.1	4	high
1379	KRE26	Duiker	3/13/2017 20:59	3/13/2017	20:59:29	0	0	0	0	high
1380	KRE26	Duiker	3/20/2017 18:12	3/20/2017	18:12:44	594769	9913	165.2	6.9	high
1381	KRE26	Duiker	3/22/2017 22:12	3/22/2017	22:12:30	187183	3120	52	2.2	high
1382	KRE26	Duiker	3/27/2017 23:09	3/27/2017	23:09:15	435403	7257	121	5	high
1383	KRE26	Duiker	4/5/2017 21:02	4/5/2017	21:02:54	770016	12834	213.9	8.9	high
1384	KRE26	Duiker	4/17/2017 19:49	4/17/2017	19:49:03	1032349	17206	286.8	12	high
1385	KRE26	Duiker	5/19/2017 10:36	5/19/2017	10:36:06	2731620	45527	758.8	31.6	high
1386	KRE26	Duiker	6/9/2017 0:28	6/9/2017	0:28:15	1777926	29632	493.9	20.6	high
1398	KRE30	Bushbuck	2/27/2017 4:58	2/27/2017	4:58:36	0	0	0	0	high
1399	KRE30	Bushbuck	3/3/2017 5:08	3/3/2017	5:08:06	346156	5769	96.2	4	high
1400	KRE30	Bushbuck	3/5/2017 0:28	3/5/2017	0:28:17	155984	2600	43.3	1.8	high
1401	KRE30	Bushbuck	3/5/2017 3:59	3/5/2017	3:59:10	12649	211	3.5	0.1	high
1402	KRE30	Bushbuck	3/7/2017 20:46	3/7/2017	20:46:16	233115	3885	64.8	2.7	high
1403	KRE30	Bushbuck	3/25/2017 6:50	3/25/2017	6:50:02	1505023	25084	418.1	17.4	high
1404	KRE30	Bushbuck	4/2/2017 2:47	4/2/2017	2:47:34	676649	11277	187.9	7.8	high
1405	KRE30	Bushbuck	4/12/2017 23:47	4/12/2017	23:47:10	939570	15660	261	10.9	high
1406	KRE30	Bushbuck	4/29/2017 21:40	4/29/2017	21:40:04	1461168	24353	405.9	16.9	high
1407	KRE30	Bushbuck	6/3/2017 16:06	6/3/2017	16:06:29	3003983	50066	834.4	34.8	high
1419	KRE30	Duiker	3/15/2017 2:48	3/15/2017	2:48:46	0	0	0	0	high
1420	KRE30	Duiker	3/21/2017 2:12	3/21/2017	2:12:28	516209	8603	143.4	6	high
1421	KRE30	Duiker	3/24/2017 5:56	3/24/2017	5:56:10	272588	4543	75.7	3.2	high
1422	KRE30	Duiker	3/29/2017 0:55	3/29/2017	0:55:29	413956	6899	115	4.8	high
1423	KRE30	Duiker	3/29/2017 18:15	3/29/2017	18:15:16	62385	1040	17.3	0.7	high
1424	KRE30	Duiker	3/31/2017 21:56	3/31/2017	21:56:03	186044	3101	51.7	2.2	high
1425	KRE30	Duiker	4/5/2017 20:47	4/5/2017	20:47:36	427890	7132	118.9	5	high
1426	KRE30	Duiker	4/15/2017 23:25	4/15/2017	23:25:26	873467	14558	242.6	10.1	high
1427	KRE30	Elephant	5/25/2017 18:15	5/25/2017	18:15:02	0	0	0	0	high
1438	KRE30	Oribi	2/26/2017 6:44	2/26/2017	6:44:12	0	0	0	0	high
1450	KRE30	Reedbuck	5/12/2017 22:45	5/12/2017	22:45:08	0	0	0	0	high
1451	KRE30	RoanAntelope	5/8/2017 0:16	5/8/2017	0:16:46	0	0	0	0	high
1452	KRE30	RoanAntelope	5/10/2017 6:59	5/10/2017	6:59:01	196921	3282	54.7	2.3	high
1464	KRE30	Warthog	5/4/2017 7:15	5/4/2017	7:15:27	0	0	0	0	high
1471	KRE31	Bushbuck	3/15/2017 1:45	3/15/2017	1:45:49	0	0	0	0	high
1472	KRE31	Bushbuck	3/15/2017 3:02	3/15/2017	3:02:28	4597	77	1.3	0.1	high
1473	KRE31	Bushbuck	3/16/2017 1:11	3/16/2017	1:11:22	79728	1329	22.1	0.9	high
1474	KRE31	Bushbuck	3/16/2017 3:40	3/16/2017	3:40:20	8896	148	2.5	0.1	high
1475	KRE31	Bushbuck	3/31/2017 22:45	3/31/2017	22:45:34	1364707	22745	379.1	15.8	high
1476	KRE31	Bushbuck	4/2/2017 2:16	4/2/2017	2:16:25	99045	1651	27.5	1.1	high
1477	KRE31	Bushbuck	4/19/2017 22:00	4/19/2017	22:00:07	1539808	25663	427.7	17.8	high
1478	KRE31	Bushbuck	4/21/2017 22:41	4/21/2017	22:41:55	175305	2922	48.7	2	high
1481	KRE31	Duiker	3/11/2017 5:52	3/11/2017	5:52:05	0	0	0	0	high
1482	KRE31	Duiker	3/13/2017 6:09	3/13/2017	6:09:00	173797	2897	48.3	2	high
1483	KRE31	Duiker	3/15/2017 6:08	3/15/2017	6:08:40	172773	2880	48	2	high
1484	KRE31	Duiker	3/21/2017 5:39	3/21/2017	5:39:13	516624	8610	143.5	6	high
1486	KRE31	Hartebeest	3/8/2017 12:05	3/8/2017	12:05:08	0	0	0	0	high
1487	KRE31	Hartebeest	3/20/2017 9:13	3/20/2017	9:13:46	1026501	17108	285.1	11.9	high
1488	KRE31	Hyena	3/6/2017 23:56	3/6/2017	23:56:39	0	0	0	0	high
1489	KRE31	Hyena	3/8/2017 1:02	3/8/2017	1:02:28	90346	1506	25.1	1	high
1497	KRE31	Lion	3/4/2017 22:17	3/4/2017	22:17:09	0	0	0	0	high
1507	KRE31	Warthog	3/27/2017 18:28	3/27/2017	18:28:07	0	0	0	0	high
1509	KRE32	Aardvark	3/17/2017 22:51	3/17/2017	22:51:30	0	0	0	0	high
1510	KRE32	Aardvark	5/23/2017 0:59	5/23/2017	0:59:23	5710070	95168	1586.1	66.1	high
1511	KRE32	Aardvark	5/25/2017 2:31	5/25/2017	2:31:27	178321	2972	49.5	2.1	high
1512	KRE32	Aardvark	5/25/2017 23:26	5/25/2017	23:26:43	73992	1233	20.6	0.9	high
1513	KRE32	Aardvark	5/31/2017 1:07	5/31/2017	1:07:10	438023	7300	121.7	5.1	high
1515	KRE32	Duiker	3/14/2017 2:22	3/14/2017	2:22:34	0	0	0	0	high
1516	KRE32	Duiker	3/28/2017 1:16	3/28/2017	1:16:48	1205644	20094	334.9	14	high
1517	KRE32	Duiker	4/10/2017 4:29	4/10/2017	4:29:53	1134783	18913	315.2	13.1	high
1518	KRE32	Duiker	5/15/2017 4:54	5/15/2017	4:54:09	3025449	50424	840.4	35	high
1521	KRE32	Hyena	5/17/2017 3:50	5/17/2017	3:50:40	0	0	0	0	high
1522	KRE32	Lion	3/7/2017 18:31	3/7/2017	18:31:52	0	0	0	0	high
1541	KRE32	RoanAntelope	4/29/2017 16:16	4/29/2017	16:16:31	0	0	0	0	high
1542	KRE32	Warthog	3/10/2017 7:11	3/10/2017	7:11:57	0	0	0	0	high
1543	KRE32	Warthog	3/19/2017 7:17	3/19/2017	7:17:56	777943	12966	216.1	9	high
1544	KRE32	Warthog	3/21/2017 6:30	3/21/2017	6:30:40	169946	2832	47.2	2	high
1545	KRE32	Warthog	4/13/2017 6:19	4/13/2017	6:19:11	1986503	33108	551.8	23	high
1546	KRE32	Warthog	4/26/2017 6:11	4/26/2017	6:11:54	1122738	18712	311.9	13	high
1547	KRE32	Warthog	5/1/2017 13:46	5/1/2017	13:46:54	459292	7655	127.6	5.3	high
1548	KRE32	Warthog	5/23/2017 5:47	5/23/2017	5:47:23	1872027	31200	520	21.7	high
1549	KRE32	Warthog	5/27/2017 5:53	5/27/2017	5:53:59	345975	5766	96.1	4	high
1550	KRE32	Warthog	5/27/2017 7:53	5/27/2017	7:53:56	2673	45	0.8	0	high
1551	KRE32	Warthog	5/27/2017 8:47	5/27/2017	8:47:31	3212	54	0.9	0	high
1552	KRE32	Warthog	5/28/2017 5:41	5/28/2017	5:41:13	74265	1238	20.6	0.9	high
1553	KRE32	Warthog	5/29/2017 5:16	5/29/2017	5:16:08	84890	1415	23.6	1	high
1554	KRE32	Warthog	5/29/2017 6:03	5/29/2017	6:03:08	2816	47	0.8	0	high
1555	KRE32	Warthog	5/31/2017 6:07	5/31/2017	6:07:17	173012	2884	48.1	2	high
1556	KRE32	Warthog	5/31/2017 13:19	5/31/2017	13:19:15	25881	431	7.2	0.3	high
1557	KRE32	Warthog	6/1/2017 6:11	6/1/2017	6:11:43	60738	1012	16.9	0.7	high
1558	KRE32	Warthog	6/5/2017 7:54	6/5/2017	7:54:08	351739	5862	97.7	4.1	high
1559	KRE32	Warthog	6/5/2017 8:59	6/5/2017	8:59:23	3912	65	1.1	0	high
1560	KRE32	Warthog	6/6/2017 16:00	6/6/2017	16:00:46	111510	1858	31	1.3	high
1561	KRE32	Warthog	6/6/2017 16:35	6/6/2017	16:35:13	2064	34	0.6	0	high
1562	KRE32	Warthog	6/7/2017 7:52	6/7/2017	7:52:35	55030	917	15.3	0.6	high
1563	KRE33	Aardvark	3/24/2017 0:21	3/24/2017	0:21:10	0	0	0	0	low
1571	KRE33	Buffalo	4/12/2017 0:41	4/12/2017	0:41:19	0	0	0	0	low
1572	KRE33	Bushbuck	3/8/2017 1:27	3/8/2017	1:27:58	0	0	0	0	low
1573	KRE33	Bushbuck	3/10/2017 2:37	3/10/2017	2:37:41	176932	2949	49.1	2	low
1574	KRE33	Bushbuck	3/10/2017 3:54	3/10/2017	3:54:07	4580	76	1.3	0.1	low
1575	KRE33	Bushbuck	3/11/2017 20:00	3/11/2017	20:00:38	144389	2406	40.1	1.7	low
1576	KRE33	Bushbuck	3/12/2017 3:09	3/12/2017	3:09:17	25713	429	7.2	0.3	low
1577	KRE33	Bushbuck	3/14/2017 0:41	3/14/2017	0:41:12	163908	2732	45.5	1.9	low
1578	KRE33	Bushbuck	3/14/2017 19:44	3/14/2017	19:44:15	68576	1143	19.1	0.8	low
1579	KRE33	Bushbuck	3/18/2017 21:57	3/18/2017	21:57:47	353584	5893	98.2	4.1	low
1580	KRE33	Bushbuck	3/19/2017 23:48	3/19/2017	23:48:55	93053	1551	25.9	1.1	low
1581	KRE33	Bushbuck	3/21/2017 5:39	3/21/2017	5:39:39	107438	1791	29.9	1.2	low
1582	KRE33	Bushbuck	3/22/2017 2:39	3/22/2017	2:39:57	75602	1260	21	0.9	low
1583	KRE33	Bushbuck	3/23/2017 23:43	3/23/2017	23:43:52	162228	2704	45.1	1.9	low
1584	KRE33	Bushbuck	3/30/2017 3:16	3/30/2017	3:16:55	531179	8853	147.6	6.1	low
1585	KRE33	Bushbuck	4/11/2017 10:21	4/11/2017	10:21:31	1062268	17704	295.1	12.3	low
1586	KRE33	Bushbuck	4/19/2017 3:39	4/19/2017	3:39:40	667083	11118	185.3	7.7	low
1587	KRE33	Bushbuck	4/21/2017 2:28	4/21/2017	2:28:33	168527	2809	46.8	2	low
1588	KRE33	Bushbuck	4/25/2017 3:01	4/25/2017	3:01:58	347603	5793	96.5	4	low
1589	KRE33	Bushbuck	5/8/2017 2:05	5/8/2017	2:05:01	1119770	18663	311.1	13	low
1590	KRE33	Bushbuck	5/14/2017 21:48	5/14/2017	21:48:19	589390	9823	163.7	6.8	low
1591	KRE33	Bushbuck	5/18/2017 18:31	5/18/2017	18:31:31	333781	5563	92.7	3.9	low
1592	KRE33	Bushbuck	5/19/2017 0:17	5/19/2017	0:17:00	20720	345	5.8	0.2	low
1593	KRE33	Bushbuck	5/25/2017 1:57	5/25/2017	1:57:27	524412	8740	145.7	6.1	low
1594	KRE33	Bushbuck	5/25/2017 14:53	5/25/2017	14:53:00	45723	762	12.7	0.5	low
1595	KRE33	Bushbuck	5/25/2017 20:14	5/25/2017	20:14:10	19262	321	5.3	0.2	low
1596	KRE33	Bushbuck	5/26/2017 1:48	5/26/2017	1:48:00	20020	334	5.6	0.2	low
1597	KRE33	Bushbuck	5/31/2017 1:26	5/31/2017	1:26:08	430679	7178	119.6	5	low
1598	KRE33	Bushbuck	6/1/2017 0:03	6/1/2017	0:03:36	81435	1357	22.6	0.9	low
1599	KRE33	Bushbuck	6/1/2017 1:10	6/1/2017	1:10:28	3969	66	1.1	0	low
1600	KRE33	Bushbuck	6/3/2017 20:20	6/3/2017	20:20:36	241798	4030	67.2	2.8	low
1601	KRE33	Bushbuck	6/4/2017 5:14	6/4/2017	5:14:16	32008	533	8.9	0.4	low
1602	KRE33	Bushbuck	6/4/2017 14:46	6/4/2017	14:46:44	34340	572	9.5	0.4	low
1604	KRE33	Duiker	3/15/2017 22:00	3/15/2017	22:00:17	0	0	0	0	low
1605	KRE33	Duiker	3/16/2017 4:21	3/16/2017	4:21:12	22852	381	6.3	0.3	low
1606	KRE33	Duiker	3/19/2017 5:30	3/19/2017	5:30:18	263335	4389	73.2	3.1	low
1607	KRE33	Duiker	3/30/2017 1:00	3/30/2017	1:00:52	934228	15570	259.5	10.8	low
1608	KRE33	Duiker	4/4/2017 20:36	4/4/2017	20:36:47	502551	8376	139.6	5.8	low
1609	KRE33	Duiker	4/5/2017 2:04	4/5/2017	2:04:01	19632	327	5.5	0.2	low
1610	KRE33	Duiker	4/6/2017 16:22	4/6/2017	16:22:35	137910	2298	38.3	1.6	low
1611	KRE33	Duiker	4/7/2017 20:40	4/7/2017	20:40:29	101871	1698	28.3	1.2	low
1612	KRE33	Duiker	4/8/2017 4:48	4/8/2017	4:48:23	29271	488	8.1	0.3	low
1613	KRE33	Duiker	4/10/2017 5:53	4/10/2017	5:53:02	176671	2945	49.1	2	low
1614	KRE33	Duiker	4/15/2017 4:00	4/15/2017	4:00:25	425239	7087	118.1	4.9	low
1615	KRE33	Hartebeest	4/15/2017 0:39	4/15/2017	0:39:14	0	0	0	0	low
1616	KRE33	Hyena	4/14/2017 23:42	4/14/2017	23:42:39	0	0	0	0	low
1618	KRE33	Kob	3/8/2017 5:59	3/8/2017	5:59:38	0	0	0	0	low
1619	KRE33	Kob	3/9/2017 0:37	3/9/2017	0:37:50	66381	1106	18.4	0.8	low
1620	KRE33	Kob	3/9/2017 5:56	3/9/2017	5:56:49	18134	302	5	0.2	low
1621	KRE33	Kob	3/12/2017 21:02	3/12/2017	21:02:25	312657	5211	86.8	3.6	low
1622	KRE33	Kob	3/13/2017 5:37	3/13/2017	5:37:08	30867	514	8.6	0.4	low
1623	KRE33	Kob	3/16/2017 23:14	3/16/2017	23:14:54	322660	5378	89.6	3.7	low
1624	KRE33	Kob	3/20/2017 1:22	3/20/2017	1:22:06	266829	4447	74.1	3.1	low
1625	KRE33	Kob	3/20/2017 7:02	3/20/2017	7:02:11	20402	340	5.7	0.2	low
1626	KRE33	Kob	3/24/2017 4:22	3/24/2017	4:22:52	336038	5601	93.3	3.9	low
1627	KRE33	Kob	3/27/2017 2:14	3/27/2017	2:14:15	251481	4191	69.8	2.9	low
1628	KRE33	Kob	3/27/2017 22:41	3/27/2017	22:41:54	73632	1227	20.4	0.8	low
1629	KRE33	Kob	3/28/2017 5:10	3/28/2017	5:10:56	22715	379	6.3	0.3	low
1630	KRE33	Kob	4/6/2017 13:12	4/6/2017	13:12:35	805503	13425	223.8	9.3	low
1631	KRE33	Kob	4/7/2017 6:52	4/7/2017	6:52:00	63563	1059	17.6	0.7	low
1632	KRE33	Kob	4/16/2017 2:40	4/16/2017	2:40:02	762439	12707	211.8	8.8	low
1633	KRE33	Kob	4/16/2017 5:29	4/16/2017	5:29:23	5465	91	1.5	0.1	low
1634	KRE33	Kob	4/16/2017 23:53	4/16/2017	23:53:55	65403	1090	18.2	0.8	low
1635	KRE33	Kob	4/17/2017 3:53	4/17/2017	3:53:33	13474	225	3.8	0.2	low
1636	KRE33	Kob	4/17/2017 4:44	4/17/2017	4:44:05	2539	42	0.7	0	low
1637	KRE33	Kob	4/17/2017 5:20	4/17/2017	5:20:21	2053	34	0.6	0	low
1638	KRE33	Kob	4/18/2017 2:23	4/18/2017	2:23:35	75266	1254	20.9	0.9	low
1639	KRE33	Kob	4/18/2017 23:03	4/18/2017	23:03:37	72518	1209	20.1	0.8	low
1640	KRE33	Kob	4/19/2017 0:47	4/19/2017	0:47:55	5861	98	1.6	0.1	low
1641	KRE33	Kob	4/19/2017 3:53	4/19/2017	3:53:46	11080	185	3.1	0.1	low
1642	KRE33	Kob	4/20/2017 2:39	4/20/2017	2:39:07	81912	1365	22.8	1	low
1643	KRE33	Kob	4/23/2017 4:30	4/23/2017	4:30:11	265179	4420	73.7	3.1	low
1644	KRE33	Kob	4/26/2017 3:33	4/26/2017	3:33:02	255716	4262	71	3	low
1645	KRE33	Kob	4/26/2017 5:50	4/26/2017	5:50:05	8194	137	2.3	0.1	low
1646	KRE33	Kob	4/29/2017 2:43	4/29/2017	2:43:18	247986	4133	68.9	2.9	low
1647	KRE33	Kob	4/29/2017 3:21	4/29/2017	3:21:12	2268	38	0.6	0	low
1648	KRE33	Kob	4/29/2017 10:17	4/29/2017	10:17:14	24228	404	6.7	0.3	low
1649	KRE33	Kob	5/1/2017 18:33	5/1/2017	18:33:37	202492	3375	56.2	2.3	low
1650	KRE33	Kob	5/1/2017 22:03	5/1/2017	22:03:14	12548	209	3.5	0.1	low
1651	KRE33	Kob	5/1/2017 22:41	5/1/2017	22:41:18	1816	30	0.5	0	low
1652	KRE33	Kob	5/2/2017 5:04	5/2/2017	5:04:54	22837	381	6.3	0.3	low
1653	KRE33	Kob	5/7/2017 9:44	5/7/2017	9:44:20	448763	7479	124.7	5.2	low
1654	KRE33	Kob	5/8/2017 6:09	5/8/2017	6:09:49	73409	1223	20.4	0.8	low
1655	KRE33	Kob	5/8/2017 7:04	5/8/2017	7:04:52	1978	33	0.6	0	low
1656	KRE33	Kob	5/9/2017 5:53	5/9/2017	5:53:36	82121	1369	22.8	1	low
1657	KRE33	Kob	5/9/2017 11:43	5/9/2017	11:43:53	20983	350	5.8	0.2	low
1658	KRE33	Kob	5/11/2017 6:52	5/11/2017	6:52:55	155334	2589	43.1	1.8	low
1659	KRE33	Kob	5/11/2017 15:12	5/11/2017	15:12:35	29976	500	8.3	0.3	low
1660	KRE33	Kob	5/12/2017 23:15	5/12/2017	23:15:36	115280	1921	32	1.3	low
1661	KRE33	Kob	5/13/2017 5:38	5/13/2017	5:38:28	20376	340	5.7	0.2	low
1662	KRE33	Kob	5/13/2017 7:46	5/13/2017	7:46:01	7592	127	2.1	0.1	low
1663	KRE33	Kob	5/14/2017 18:28	5/14/2017	18:28:16	124931	2082	34.7	1.4	low
1664	KRE33	Kob	5/16/2017 5:15	5/16/2017	5:15:12	125200	2087	34.8	1.4	low
1665	KRE33	Kob	5/16/2017 5:52	5/16/2017	5:52:54	2092	35	0.6	0	low
1666	KRE33	Kob	5/19/2017 16:09	5/19/2017	16:09:38	293858	4898	81.6	3.4	low
1667	KRE33	Kob	5/19/2017 17:40	5/19/2017	17:40:37	5360	89	1.5	0.1	low
1668	KRE33	Kob	5/19/2017 18:26	5/19/2017	18:26:14	2732	46	0.8	0	low
1669	KRE33	Kob	5/19/2017 19:02	5/19/2017	19:02:35	1853	31	0.5	0	low
1670	KRE33	Kob	5/19/2017 21:16	5/19/2017	21:16:06	5778	96	1.6	0.1	low
1671	KRE33	Kob	5/19/2017 22:10	5/19/2017	22:10:20	3197	53	0.9	0	low
1672	KRE33	Kob	5/20/2017 22:11	5/20/2017	22:11:59	84936	1416	23.6	1	low
1673	KRE33	Kob	5/20/2017 23:18	5/20/2017	23:18:56	4015	67	1.1	0	low
1674	KRE33	Kob	5/21/2017 0:05	5/21/2017	0:05:38	2799	47	0.8	0	low
1675	KRE33	Kob	5/21/2017 0:43	5/21/2017	0:43:14	2254	38	0.6	0	low
1676	KRE33	Kob	5/21/2017 17:45	5/21/2017	17:45:21	61173	1020	17	0.7	low
1677	KRE33	Kob	5/23/2017 22:24	5/23/2017	22:24:47	189286	3155	52.6	2.2	low
1678	KRE33	Kob	5/29/2017 18:32	5/29/2017	18:32:49	503910	8398	140	5.8	low
1679	KRE33	Kob	6/6/2017 6:18	6/6/2017	6:18:20	647088	10785	179.8	7.5	low
1680	KRE33	Kob	6/6/2017 17:28	6/6/2017	17:28:39	40217	670	11.2	0.5	low
1681	KRE33	Kob	6/9/2017 0:47	6/9/2017	0:47:54	199099	3318	55.3	2.3	low
1684	KRE33	Oribi	3/9/2017 7:58	3/9/2017	7:58:11	0	0	0	0	low
1694	KRE33	Reedbuck	3/12/2017 2:05	3/12/2017	2:05:22	0	0	0	0	low
1695	KRE33	Reedbuck	3/22/2017 5:27	3/22/2017	5:27:04	876096	14602	243.4	10.1	low
1696	KRE33	Reedbuck	4/8/2017 22:54	4/8/2017	22:54:31	1531601	25527	425.4	17.7	low
1697	KRE33	Reedbuck	4/8/2017 23:28	4/8/2017	23:28:08	2015	34	0.6	0	low
1698	KRE33	Reedbuck	4/14/2017 21:34	4/14/2017	21:34:04	511466	8524	142.1	5.9	low
1699	KRE33	Reedbuck	4/24/2017 5:25	4/24/2017	5:25:51	805904	13432	223.9	9.3	low
1700	KRE33	Reedbuck	5/5/2017 4:54	5/5/2017	4:54:45	948524	15809	263.5	11	low
1701	KRE33	Reedbuck	5/5/2017 19:05	5/5/2017	19:05:29	51025	850	14.2	0.6	low
1702	KRE33	Reedbuck	5/14/2017 1:17	5/14/2017	1:17:45	713533	11892	198.2	8.3	low
1703	KRE33	RoanAntelope	3/18/2017 11:47	3/18/2017	11:47:43	0	0	0	0	low
1704	KRE33	RoanAntelope	5/22/2017 17:45	5/22/2017	17:45:29	5637330	93956	1565.9	65.2	low
1732	KRE33	Warthog	3/15/2017 9:49	3/15/2017	9:49:29	0	0	0	0	low
1733	KRE33	Warthog	3/16/2017 6:32	3/16/2017	6:32:34	74579	1243	20.7	0.9	low
1734	KRE33	Warthog	4/19/2017 11:05	4/19/2017	11:05:23	2953961	49233	820.5	34.2	low
1735	KRE34	Aardvark	5/21/2017 0:03	5/21/2017	0:03:43	0	0	0	0	high
1738	KRE34	Buffalo	4/30/2017 5:27	4/30/2017	5:27:40	0	0	0	0	high
1739	KRE34	Bushbuck	3/13/2017 3:48	3/13/2017	3:48:10	0	0	0	0	high
1740	KRE34	Bushbuck	5/4/2017 4:57	5/4/2017	4:57:18	4496894	74948	1249.1	52	high
1741	KRE34	Duiker	3/11/2017 0:53	3/11/2017	0:53:35	0	0	0	0	high
1742	KRE34	Duiker	3/15/2017 17:50	3/15/2017	17:50:31	406614	6777	113	4.7	high
1743	KRE34	Duiker	4/7/2017 23:32	4/7/2017	23:32:50	2007732	33462	557.7	23.2	high
1744	KRE34	Duiker	4/10/2017 7:00	4/10/2017	7:00:04	199631	3327	55.5	2.3	high
1745	KRE34	Duiker	4/18/2017 0:14	4/18/2017	0:14:24	666849	11114	185.2	7.7	high
1746	KRE34	Duiker	5/9/2017 23:27	5/9/2017	23:27:22	1897930	31632	527.2	22	high
1747	KRE34	Duiker	5/15/2017 4:06	5/15/2017	4:06:45	448757	7479	124.7	5.2	high
1748	KRE34	Duiker	5/23/2017 6:17	5/23/2017	6:17:36	699048	11651	194.2	8.1	high
1749	KRE34	Duiker	5/30/2017 4:21	5/30/2017	4:21:38	597839	9964	166.1	6.9	high
1750	KRE34	Elephant	4/14/2017 22:22	4/14/2017	22:22:07	0	0	0	0	high
1751	KRE34	Hyena	4/3/2017 6:10	4/3/2017	6:10:54	0	0	0	0	high
1752	KRE34	Hyena	5/23/2017 4:03	5/23/2017	4:03:37	4312360	71873	1197.9	49.9	high
1756	KRE34	Kob	3/30/2017 5:43	3/30/2017	5:43:51	0	0	0	0	high
1757	KRE34	Kob	3/31/2017 6:01	3/31/2017	6:01:28	87346	1456	24.3	1	high
1758	KRE34	Kob	4/3/2017 5:21	4/3/2017	5:21:03	256764	4279	71.3	3	high
1759	KRE34	Kob	4/8/2017 20:46	4/8/2017	20:46:50	487543	8126	135.4	5.6	high
1760	KRE34	Kob	4/18/2017 10:04	4/18/2017	10:04:10	825437	13757	229.3	9.6	high
1761	KRE34	Kob	4/19/2017 6:56	4/19/2017	6:56:03	75110	1252	20.9	0.9	high
1762	KRE34	Kob	4/30/2017 4:41	4/30/2017	4:41:23	941798	15697	261.6	10.9	high
1763	KRE34	Kob	5/1/2017 22:06	5/1/2017	22:06:52	149110	2485	41.4	1.7	high
1764	KRE34	Kob	5/3/2017 7:26	5/3/2017	7:26:30	119971	2000	33.3	1.4	high
1765	KRE34	Kob	5/12/2017 6:15	5/12/2017	6:15:45	773347	12889	214.8	9	high
1766	KRE34	Kob	5/13/2017 4:20	5/13/2017	4:20:01	79428	1324	22.1	0.9	high
1767	KRE34	Kob	5/13/2017 13:27	5/13/2017	13:27:14	32829	547	9.1	0.4	high
1768	KRE34	Kob	6/1/2017 8:10	6/1/2017	8:10:06	1622569	27043	450.7	18.8	high
1769	KRE34	Kob	6/3/2017 14:52	6/3/2017	14:52:18	196928	3282	54.7	2.3	high
1770	KRE34	Kob	6/4/2017 8:36	6/4/2017	8:36:54	63870	1064	17.7	0.7	high
1771	KRE34	Kob	6/5/2017 7:41	6/5/2017	7:41:28	83071	1385	23.1	1	high
1772	KRE34	Oribi	5/22/2017 6:12	5/22/2017	6:12:09	0	0	0	0	high
1787	KRE34	Reedbuck	3/15/2017 7:03	3/15/2017	7:03:19	0	0	0	0	high
1788	KRE34	Reedbuck	3/28/2017 22:55	3/28/2017	22:55:47	1180332	19672	327.9	13.7	high
1789	KRE34	Reedbuck	3/31/2017 4:48	3/31/2017	4:48:45	193923	3232	53.9	2.2	high
1790	KRE34	Reedbuck	4/16/2017 1:52	4/16/2017	1:52:59	1371821	22864	381.1	15.9	high
1791	KRE34	Reedbuck	4/16/2017 3:30	4/16/2017	3:30:25	5835	97	1.6	0.1	high
1792	KRE34	Reedbuck	4/20/2017 3:06	4/20/2017	3:06:38	344170	5736	95.6	4	high
1793	KRE34	Reedbuck	4/21/2017 19:13	4/21/2017	19:13:10	142376	2373	39.5	1.6	high
1794	KRE34	Reedbuck	4/23/2017 19:34	4/23/2017	19:34:08	174055	2901	48.4	2	high
1795	KRE34	Reedbuck	4/25/2017 6:47	4/25/2017	6:47:34	126788	2113	35.2	1.5	high
1796	KRE34	Reedbuck	4/28/2017 1:37	4/28/2017	1:37:57	239669	3994	66.6	2.8	high
1797	KRE34	Reedbuck	4/28/2017 4:35	4/28/2017	4:35:22	10641	177	3	0.1	high
1798	KRE34	Reedbuck	5/2/2017 3:37	5/2/2017	3:37:03	342092	5702	95	4	high
1799	KRE34	Reedbuck	5/7/2017 11:42	5/7/2017	11:42:35	461129	7685	128.1	5.3	high
1800	KRE34	Reedbuck	5/19/2017 3:25	5/19/2017	3:25:13	1006952	16783	279.7	11.7	high
1801	KRE34	Reedbuck	5/21/2017 4:22	5/21/2017	4:22:41	176196	2937	49	2	high
1802	KRE34	RoanAntelope	4/21/2017 16:28	4/21/2017	16:28:48	0	0	0	0	high
1803	KRE34	RoanAntelope	5/26/2017 7:50	5/26/2017	7:50:04	2992859	49881	831.4	34.6	high
1815	KRE35	Duiker	3/10/2017 20:32	3/10/2017	20:32:13	0	0	0	0	low
1816	KRE35	Duiker	3/15/2017 19:18	3/15/2017	19:18:58	426989	7116	118.6	4.9	low
1817	KRE35	Duiker	4/10/2017 4:02	4/10/2017	4:02:11	2191386	36523	608.7	25.4	low
1818	KRE35	Duiker	4/12/2017 23:20	4/12/2017	23:20:34	242292	4038	67.3	2.8	low
1819	KRE35	Duiker	4/26/2017 0:58	4/26/2017	0:58:31	1129067	18818	313.6	13.1	low
1820	KRE35	Duiker	5/27/2017 23:32	5/27/2017	23:32:43	2759649	45994	766.6	31.9	low
1821	KRE35	Duiker	6/1/2017 2:46	6/1/2017	2:46:14	357209	5953	99.2	4.1	low
1822	KRE35	Duiker	6/8/2017 17:48	6/8/2017	17:48:14	658914	10982	183	7.6	low
1823	KRE35	Duiker	6/9/2017 1:40	6/9/2017	1:40:43	28298	472	7.9	0.3	low
1825	KRE35	Hartebeest	3/9/2017 20:10	3/9/2017	20:10:03	0	0	0	0	low
1826	KRE35	Hartebeest	5/8/2017 6:09	5/8/2017	6:09:52	5133525	85559	1426	59.4	low
1827	KRE35	Kob	4/5/2017 22:45	4/5/2017	22:45:28	0	0	0	0	low
1828	KRE35	Kob	4/6/2017 1:24	4/6/2017	1:24:29	9244	154	2.6	0.1	low
1829	KRE35	Kob	4/13/2017 23:01	4/13/2017	23:01:14	681857	11364	189.4	7.9	low
1830	KRE35	Kob	5/3/2017 11:38	5/3/2017	11:38:12	1686844	28114	468.6	19.5	low
1831	KRE35	Kob	5/4/2017 7:14	5/4/2017	7:14:54	70592	1177	19.6	0.8	low
1832	KRE35	Kob	5/5/2017 5:45	5/5/2017	5:45:15	80994	1350	22.5	0.9	low
1833	KRE35	Kob	5/7/2017 18:59	5/7/2017	18:59:51	220468	3674	61.2	2.6	low
1834	KRE35	Kob	5/17/2017 5:59	5/17/2017	5:59:58	817200	13620	227	9.5	low
1835	KRE35	Kob	5/22/2017 7:25	5/22/2017	7:25:26	437116	7285	121.4	5.1	low
1836	KRE35	Kob	5/24/2017 15:57	5/24/2017	15:57:59	203546	3392	56.5	2.4	low
1837	KRE35	Kob	5/28/2017 0:56	5/28/2017	0:56:45	291523	4859	81	3.4	low
1838	KRE35	Kob	5/30/2017 10:10	5/30/2017	10:10:05	205625	3427	57.1	2.4	low
1839	KRE35	Kob	5/31/2017 9:04	5/31/2017	9:04:35	82467	1374	22.9	1	low
1840	KRE35	Kob	6/6/2017 0:20	6/6/2017	0:20:17	486901	8115	135.2	5.6	low
1841	KRE35	Oribi	3/9/2017 7:14	3/9/2017	7:14:44	0	0	0	0	low
1842	KRE35	Oribi	4/2/2017 6:01	4/2/2017	6:01:11	2069185	34486	574.8	23.9	low
1843	KRE35	Oribi	4/6/2017 6:30	4/6/2017	6:30:50	347374	5790	96.5	4	low
1844	KRE35	Oribi	4/6/2017 21:28	4/6/2017	21:28:27	53667	894	14.9	0.6	low
1845	KRE35	Oribi	4/7/2017 6:24	4/7/2017	6:24:28	32060	534	8.9	0.4	low
1846	KRE35	Oribi	4/10/2017 6:29	4/10/2017	6:29:34	259502	4325	72.1	3	low
1847	KRE35	Oribi	4/11/2017 9:43	4/11/2017	9:43:41	98044	1634	27.2	1.1	low
1848	KRE35	Oribi	4/12/2017 20:46	4/12/2017	20:46:15	126151	2103	35	1.5	low
1849	KRE35	Oribi	4/18/2017 10:15	4/18/2017	10:15:51	480523	8009	133.5	5.6	low
1850	KRE35	Oribi	5/4/2017 20:45	5/4/2017	20:45:35	1420177	23670	394.5	16.4	low
1851	KRE35	Oribi	5/7/2017 23:07	5/7/2017	23:07:05	267663	4461	74.3	3.1	low
1852	KRE35	Oribi	5/10/2017 1:40	5/10/2017	1:40:33	181781	3030	50.5	2.1	low
1853	KRE35	Oribi	5/14/2017 23:53	5/14/2017	23:53:26	425358	7089	118.2	4.9	low
1854	KRE35	Oribi	5/23/2017 13:52	5/23/2017	13:52:45	741556	12359	206	8.6	low
1864	KRE35	Reedbuck	3/7/2017 5:40	3/7/2017	5:40:26	0	0	0	0	low
1865	KRE35	Reedbuck	3/9/2017 19:24	3/9/2017	19:24:02	222204	3703	61.7	2.6	low
1866	KRE35	Reedbuck	3/9/2017 21:15	3/9/2017	21:15:34	6664	111	1.8	0.1	low
1867	KRE35	Reedbuck	3/10/2017 3:18	3/10/2017	3:18:46	21724	362	6	0.2	low
1868	KRE35	Reedbuck	3/10/2017 21:22	3/10/2017	21:22:42	65025	1084	18.1	0.8	low
1869	KRE35	Reedbuck	3/12/2017 2:40	3/12/2017	2:40:33	105466	1758	29.3	1.2	low
1870	KRE35	Reedbuck	3/13/2017 20:21	3/13/2017	20:21:03	149994	2500	41.7	1.7	low
1871	KRE35	Reedbuck	3/13/2017 21:08	3/13/2017	21:08:05	2815	47	0.8	0	low
1872	KRE35	Reedbuck	3/15/2017 20:55	3/15/2017	20:55:37	172032	2867	47.8	2	low
1873	KRE35	Reedbuck	3/15/2017 22:02	3/15/2017	22:02:36	4009	67	1.1	0	low
1874	KRE35	Reedbuck	3/16/2017 3:40	3/16/2017	3:40:00	20238	337	5.6	0.2	low
1875	KRE35	Reedbuck	3/18/2017 20:59	3/18/2017	20:59:15	235149	3919	65.3	2.7	low
1876	KRE35	Reedbuck	3/18/2017 23:18	3/18/2017	23:18:18	8323	139	2.3	0.1	low
1877	KRE35	Reedbuck	3/19/2017 3:18	3/19/2017	3:18:11	14385	240	4	0.2	low
1878	KRE35	Reedbuck	3/20/2017 19:25	3/20/2017	19:25:04	144404	2407	40.1	1.7	low
1879	KRE35	Reedbuck	3/22/2017 0:01	3/22/2017	0:01:46	102990	1716	28.6	1.2	low
1880	KRE35	Reedbuck	3/22/2017 2:14	3/22/2017	2:14:02	7757	129	2.1	0.1	low
1881	KRE35	Reedbuck	3/22/2017 3:18	3/22/2017	3:18:34	3865	64	1.1	0	low
1882	KRE35	Reedbuck	3/24/2017 21:57	3/24/2017	21:57:45	239949	3999	66.7	2.8	low
1883	KRE35	Reedbuck	3/25/2017 0:40	3/25/2017	0:40:29	9758	163	2.7	0.1	low
1884	KRE35	Reedbuck	3/25/2017 9:12	3/25/2017	9:12:04	30686	511	8.5	0.4	low
1885	KRE35	Reedbuck	3/27/2017 21:56	3/27/2017	21:56:17	218646	3644	60.7	2.5	low
1886	KRE35	Reedbuck	3/28/2017 4:46	3/28/2017	4:46:13	24585	410	6.8	0.3	low
1887	KRE35	Reedbuck	3/28/2017 6:19	3/28/2017	6:19:47	5612	94	1.6	0.1	low
1888	KRE35	Reedbuck	3/31/2017 20:10	3/31/2017	20:10:10	309015	5150	85.8	3.6	low
1889	KRE35	Reedbuck	4/1/2017 3:09	4/1/2017	3:09:05	25129	419	7	0.3	low
1890	KRE35	Reedbuck	4/5/2017 19:52	4/5/2017	19:52:00	405765	6763	112.7	4.7	low
1891	KRE35	Reedbuck	4/11/2017 18:59	4/11/2017	18:59:12	515018	8584	143.1	6	low
1892	KRE35	Reedbuck	4/13/2017 1:10	4/13/2017	1:10:50	108681	1811	30.2	1.3	low
1893	KRE35	Reedbuck	4/13/2017 21:10	4/13/2017	21:10:31	71729	1195	19.9	0.8	low
1894	KRE35	Reedbuck	4/18/2017 22:26	4/18/2017	22:26:25	436527	7275	121.2	5	low
1895	KRE35	Reedbuck	4/19/2017 2:07	4/19/2017	2:07:14	13225	220	3.7	0.2	low
1896	KRE35	Reedbuck	4/22/2017 2:10	4/22/2017	2:10:22	259339	4322	72	3	low
1897	KRE35	Reedbuck	4/23/2017 3:02	4/23/2017	3:02:02	89482	1491	24.9	1	low
1898	KRE35	Reedbuck	4/28/2017 10:16	4/28/2017	10:16:23	458042	7634	127.2	5.3	low
1899	KRE35	Reedbuck	5/7/2017 20:20	5/7/2017	20:20:22	813832	13564	226.1	9.4	low
1900	KRE35	Reedbuck	5/7/2017 21:37	5/7/2017	21:37:33	4576	76	1.3	0.1	low
1901	KRE35	Reedbuck	5/12/2017 3:21	5/12/2017	3:21:48	366206	6103	101.7	4.2	low
1902	KRE35	Reedbuck	5/12/2017 4:39	5/12/2017	4:39:59	4683	78	1.3	0.1	low
1903	KRE35	Reedbuck	5/12/2017 18:57	5/12/2017	18:57:48	51455	858	14.3	0.6	low
1904	KRE35	Reedbuck	5/14/2017 0:06	5/14/2017	0:06:03	103706	1728	28.8	1.2	low
1905	KRE35	Reedbuck	5/14/2017 4:30	5/14/2017	4:30:45	15880	265	4.4	0.2	low
1906	KRE35	Reedbuck	5/14/2017 22:36	5/14/2017	22:36:39	65151	1086	18.1	0.8	low
1907	KRE35	Reedbuck	5/14/2017 23:46	5/14/2017	23:46:18	4176	70	1.2	0	low
1908	KRE35	Reedbuck	5/15/2017 3:25	5/15/2017	3:25:16	13136	219	3.6	0.2	low
1909	KRE35	Reedbuck	5/15/2017 4:26	5/15/2017	4:26:36	3672	61	1	0	low
1910	KRE35	Reedbuck	5/15/2017 23:05	5/15/2017	23:05:09	67096	1118	18.6	0.8	low
1911	KRE35	Reedbuck	5/16/2017 1:04	5/16/2017	1:04:35	7156	119	2	0.1	low
1912	KRE35	Reedbuck	5/16/2017 2:05	5/16/2017	2:05:54	3672	61	1	0	low
1913	KRE35	Reedbuck	5/17/2017 19:59	5/17/2017	19:59:16	150309	2505	41.8	1.7	low
1914	KRE35	Reedbuck	5/17/2017 22:33	5/17/2017	22:33:35	9254	154	2.6	0.1	low
1915	KRE35	Reedbuck	5/18/2017 2:22	5/18/2017	2:22:05	13708	228	3.8	0.2	low
1916	KRE35	Reedbuck	5/18/2017 22:18	5/18/2017	22:18:27	71760	1196	19.9	0.8	low
1917	KRE35	Reedbuck	5/20/2017 2:21	5/20/2017	2:21:15	100885	1681	28	1.2	low
1918	KRE35	Reedbuck	5/22/2017 4:23	5/22/2017	4:23:03	180101	3002	50	2.1	low
1919	KRE35	Reedbuck	5/25/2017 0:48	5/25/2017	0:48:19	246313	4105	68.4	2.8	low
1920	KRE35	Reedbuck	5/31/2017 19:13	5/31/2017	19:13:08	584599	9743	162.4	6.8	low
1921	KRE35	Reedbuck	6/1/2017 20:38	6/1/2017	20:38:53	91542	1526	25.4	1.1	low
1922	KRE35	Reedbuck	6/6/2017 16:57	6/6/2017	16:57:35	418719	6979	116.3	4.8	low
1923	KRE35	Reedbuck	6/6/2017 18:19	6/6/2017	18:19:02	4883	81	1.4	0.1	low
1924	KRE35	Reedbuck	6/6/2017 20:19	6/6/2017	20:19:04	7198	120	2	0.1	low
1925	KRE35	Reedbuck	6/9/2017 2:22	6/9/2017	2:22:46	194614	3244	54.1	2.3	low
1926	KRE35	RoanAntelope	3/29/2017 7:12	3/29/2017	7:12:57	0	0	0	0	low
1927	KRE35	RoanAntelope	3/30/2017 5:45	3/30/2017	5:45:13	79288	1321	22	0.9	low
1928	KRE35	RoanAntelope	4/5/2017 6:48	4/5/2017	6:48:33	522194	8703	145.1	6	low
1929	KRE35	RoanAntelope	5/15/2017 5:12	5/15/2017	5:12:40	3450236	57504	958.4	39.9	low
1930	KRE35	RoanAntelope	6/1/2017 5:57	6/1/2017	5:57:58	1471509	24525	408.8	17	low
1931	KRE35	RoanAntelope	6/4/2017 11:20	6/4/2017	11:20:15	278450	4641	77.3	3.2	low
1932	KRE35	RoanAntelope	6/7/2017 18:57	6/7/2017	18:57:53	286652	4778	79.6	3.3	low
1957	KRE35	Warthog	3/11/2017 18:19	3/11/2017	18:19:26	0	0	0	0	low
1958	KRE35	Warthog	4/8/2017 17:54	4/8/2017	17:54:08	2417659	40294	671.6	28	low
1959	KRE35	Warthog	5/30/2017 8:53	5/30/2017	8:53:29	4460359	74339	1239	51.6	low
1961	KRE36	Duiker	3/9/2017 6:50	3/9/2017	6:50:20	0	0	0	0	high
1962	KRE36	Duiker	3/21/2017 5:03	3/21/2017	5:03:13	1030325	17172	286.2	11.9	high
1963	KRE36	Duiker	3/23/2017 4:01	3/23/2017	4:01:04	169035	2817	47	2	high
1964	KRE36	Duiker	3/30/2017 6:08	3/30/2017	6:08:46	612446	10207	170.1	7.1	high
1969	KRE36	RoanAntelope	5/12/2017 7:58	5/12/2017	7:58:52	0	0	0	0	high
1970	KRE36	RoanAntelope	5/22/2017 14:20	5/22/2017	14:20:52	886877	14781	246.3	10.3	high
1981	KRE37	Bushbuck	3/7/2017 23:47	3/7/2017	23:47:54	0	0	0	0	low
1982	KRE37	Bushbuck	3/9/2017 23:42	3/9/2017	23:42:28	172472	2875	47.9	2	low
1983	KRE37	Bushbuck	3/10/2017 23:19	3/10/2017	23:19:32	84830	1414	23.6	1	low
1984	KRE37	Bushbuck	3/11/2017 18:26	3/11/2017	18:26:55	68841	1147	19.1	0.8	low
1985	KRE37	Bushbuck	3/13/2017 21:26	3/13/2017	21:26:01	183399	3057	51	2.1	low
1986	KRE37	Bushbuck	3/14/2017 5:59	3/14/2017	5:59:12	30746	512	8.5	0.4	low
1987	KRE37	Bushbuck	3/26/2017 6:09	3/26/2017	6:09:48	1037434	17291	288.2	12	low
1988	KRE37	Bushbuck	3/28/2017 18:03	3/28/2017	18:03:30	215609	3593	59.9	2.5	low
1989	KRE37	Bushbuck	4/13/2017 21:18	4/13/2017	21:18:12	1394077	23235	387.2	16.1	low
1990	KRE37	Bushbuck	5/8/2017 1:06	5/8/2017	1:06:29	2087295	34788	579.8	24.2	low
1991	KRE37	Bushbuck	5/8/2017 2:37	5/8/2017	2:37:40	5468	91	1.5	0.1	low
1992	KRE37	Bushbuck	5/29/2017 7:17	5/29/2017	7:17:24	1831182	30520	508.7	21.2	low
1994	KRE37	Duiker	3/13/2017 20:18	3/13/2017	20:18:49	0	0	0	0	low
1995	KRE37	Duiker	3/25/2017 0:05	3/25/2017	0:05:27	963994	16067	267.8	11.2	low
1996	KRE37	Duiker	4/4/2017 21:46	4/4/2017	21:46:00	942031	15701	261.7	10.9	low
1997	KRE37	Duiker	4/6/2017 2:01	4/6/2017	2:01:05	101702	1695	28.2	1.2	low
1998	KRE37	Duiker	4/9/2017 6:01	4/9/2017	6:01:06	271942	4532	75.5	3.1	low
1999	KRE37	Duiker	4/11/2017 19:28	4/11/2017	19:28:21	221232	3687	61.5	2.6	low
2000	KRE37	Duiker	4/13/2017 20:14	4/13/2017	20:14:39	175573	2926	48.8	2	low
2001	KRE37	Duiker	4/16/2017 5:02	4/16/2017	5:02:35	204473	3408	56.8	2.4	low
2002	KRE37	Duiker	4/16/2017 5:50	4/16/2017	5:50:35	2877	48	0.8	0	low
2003	KRE37	Elephant	6/2/2017 18:04	6/2/2017	18:04:21	0	0	0	0	low
2011	KRE37	Hippo	3/18/2017 22:36	3/18/2017	22:36:42	0	0	0	0	low
2012	KRE37	Hippo	5/1/2017 4:16	5/1/2017	4:16:40	3735589	62260	1037.7	43.2	low
2013	KRE37	Kob	3/7/2017 15:32	3/7/2017	15:32:05	0	0	0	0	low
2014	KRE37	Kob	3/12/2017 14:23	3/12/2017	14:23:49	427901	7132	118.9	5	low
2015	KRE37	Kob	3/15/2017 8:44	3/15/2017	8:44:43	238852	3981	66.3	2.8	low
2016	KRE37	Kob	3/15/2017 11:48	3/15/2017	11:48:28	10537	176	2.9	0.1	low
2017	KRE37	Kob	3/18/2017 17:10	3/18/2017	17:10:16	277242	4621	77	3.2	low
2018	KRE37	Kob	3/26/2017 6:35	3/26/2017	6:35:22	653082	10885	181.4	7.6	low
2019	KRE37	Kob	4/2/2017 13:38	4/2/2017	13:38:35	630191	10503	175.1	7.3	low
2020	KRE37	Kob	4/5/2017 14:06	4/5/2017	14:06:15	260787	4346	72.4	3	low
2021	KRE37	Kob	4/5/2017 16:13	4/5/2017	16:13:36	7508	125	2.1	0.1	low
2022	KRE37	Kob	4/8/2017 8:08	4/8/2017	8:08:28	230085	3835	63.9	2.7	low
2023	KRE37	Kob	4/11/2017 12:58	4/11/2017	12:58:35	276486	4608	76.8	3.2	low
2024	KRE37	Kob	4/15/2017 13:40	4/15/2017	13:40:40	348117	5802	96.7	4	low
2025	KRE37	Kob	4/16/2017 9:18	4/16/2017	9:18:24	70521	1175	19.6	0.8	low
2026	KRE37	Kob	4/16/2017 11:20	4/16/2017	11:20:28	7321	122	2	0.1	low
2027	KRE37	Kob	4/18/2017 7:52	4/18/2017	7:52:53	160273	2671	44.5	1.9	low
2028	KRE37	Kob	4/19/2017 10:58	4/19/2017	10:58:12	97515	1625	27.1	1.1	low
2029	KRE37	Kob	4/19/2017 12:02	4/19/2017	12:02:18	3844	64	1.1	0	low
2030	KRE37	Kob	4/19/2017 12:50	4/19/2017	12:50:45	2868	48	0.8	0	low
2031	KRE37	Kob	4/21/2017 11:15	4/21/2017	11:15:12	167064	2784	46.4	1.9	low
2032	KRE37	Kob	4/22/2017 12:47	4/22/2017	12:47:53	91957	1533	25.6	1.1	low
2033	KRE37	Kob	4/24/2017 10:33	4/24/2017	10:33:18	164042	2734	45.6	1.9	low
2034	KRE37	Kob	4/26/2017 6:52	4/26/2017	6:52:26	158064	2634	43.9	1.8	low
2035	KRE37	Kob	4/28/2017 11:23	4/28/2017	11:23:32	188671	3145	52.4	2.2	low
2036	KRE37	Kob	4/28/2017 13:58	4/28/2017	13:58:16	7520	125	2.1	0.1	low
2037	KRE37	Kob	4/29/2017 13:55	4/29/2017	13:55:27	84652	1411	23.5	1	low
2038	KRE37	Kob	4/29/2017 14:47	4/29/2017	14:47:13	2249	37	0.6	0	low
2039	KRE37	Kob	4/30/2017 10:01	4/30/2017	10:01:21	69245	1154	19.2	0.8	low
2040	KRE37	Kob	4/30/2017 11:58	4/30/2017	11:58:38	4925	82	1.4	0.1	low
2041	KRE37	Kob	4/30/2017 13:50	4/30/2017	13:50:02	5349	89	1.5	0.1	low
2042	KRE37	Kob	5/1/2017 7:45	5/1/2017	7:45:04	64499	1075	17.9	0.7	low
2043	KRE37	Kob	5/1/2017 9:05	5/1/2017	9:05:15	3136	52	0.9	0	low
2044	KRE37	Kob	5/1/2017 10:38	5/1/2017	10:38:30	4661	78	1.3	0.1	low
2045	KRE37	Kob	5/1/2017 11:18	5/1/2017	11:18:28	2382	40	0.7	0	low
2046	KRE37	Kob	5/1/2017 12:48	5/1/2017	12:48:55	2924	49	0.8	0	low
2047	KRE37	Kob	5/2/2017 15:22	5/2/2017	15:22:33	95584	1593	26.6	1.1	low
2048	KRE37	Kob	5/4/2017 8:05	5/4/2017	8:05:09	146525	2442	40.7	1.7	low
2049	KRE37	Kob	5/5/2017 12:23	5/5/2017	12:23:29	101709	1695	28.2	1.2	low
2050	KRE37	Kob	5/5/2017 15:57	5/5/2017	15:57:11	12566	209	3.5	0.1	low
2051	KRE37	Kob	5/7/2017 11:03	5/7/2017	11:03:56	155172	2586	43.1	1.8	low
2052	KRE37	Kob	5/8/2017 9:33	5/8/2017	9:33:40	79540	1326	22.1	0.9	low
2053	KRE37	Kob	5/8/2017 14:24	5/8/2017	14:24:16	17373	290	4.8	0.2	low
2054	KRE37	Kob	5/10/2017 13:32	5/10/2017	13:32:32	169687	2828	47.1	2	low
2055	KRE37	Kob	5/10/2017 14:21	5/10/2017	14:21:44	2819	47	0.8	0	low
2056	KRE37	Kob	5/11/2017 14:48	5/11/2017	14:48:56	84880	1415	23.6	1	low
2057	KRE37	Kob	5/12/2017 11:02	5/12/2017	11:02:02	72714	1212	20.2	0.8	low
2058	KRE37	Kob	5/13/2017 14:00	5/13/2017	14:00:18	97094	1618	27	1.1	low
2059	KRE37	Kob	5/15/2017 22:48	5/15/2017	22:48:51	204319	3405	56.8	2.4	low
2060	KRE37	Kob	5/16/2017 9:49	5/16/2017	9:49:32	39637	661	11	0.5	low
2061	KRE37	Kob	5/16/2017 15:20	5/16/2017	15:20:03	17697	295	4.9	0.2	low
2062	KRE37	Kob	5/22/2017 11:58	5/22/2017	11:58:35	506302	8438	140.6	5.9	low
2063	KRE37	Kob	5/22/2017 15:56	5/22/2017	15:56:22	7061	118	2	0.1	low
2064	KRE37	Kob	5/22/2017 23:45	5/22/2017	23:45:56	28171	470	7.8	0.3	low
2065	KRE37	Kob	5/23/2017 5:14	5/23/2017	5:14:19	19700	328	5.5	0.2	low
2066	KRE37	Kob	5/26/2017 0:18	5/26/2017	0:18:21	241440	4024	67.1	2.8	low
2067	KRE37	Kob	5/29/2017 12:51	5/29/2017	12:51:03	304360	5073	84.5	3.5	low
2068	KRE37	Lion	5/28/2017 18:00	5/28/2017	18:00:49	0	0	0	0	low
2070	KRE37	Oribi	3/15/2017 9:54	3/15/2017	9:54:17	0	0	0	0	low
2071	KRE37	Oribi	3/22/2017 12:16	3/22/2017	12:16:58	613357	10223	170.4	7.1	low
2072	KRE37	Oribi	4/9/2017 12:48	4/9/2017	12:48:41	1557101	25952	432.5	18	low
2073	KRE37	Oribi	4/23/2017 10:44	4/23/2017	10:44:59	1202175	20036	333.9	13.9	low
2079	KRE37	Reedbuck	3/10/2017 22:56	3/10/2017	22:56:25	0	0	0	0	low
2080	KRE37	Reedbuck	3/18/2017 19:22	3/18/2017	19:22:17	678349	11306	188.4	7.9	low
2081	KRE37	Reedbuck	3/28/2017 6:22	3/28/2017	6:22:47	817227	13620	227	9.5	low
2082	KRE37	Reedbuck	4/5/2017 3:20	4/5/2017	3:20:20	680249	11337	188.9	7.9	low
2083	KRE37	Reedbuck	4/5/2017 19:26	4/5/2017	19:26:36	57974	966	16.1	0.7	low
2084	KRE37	Reedbuck	4/11/2017 21:44	4/11/2017	21:44:49	526689	8778	146.3	6.1	low
2085	KRE37	Reedbuck	4/19/2017 3:28	4/19/2017	3:28:13	625402	10423	173.7	7.2	low
2086	KRE37	Reedbuck	4/30/2017 12:09	4/30/2017	12:09:56	981700	16362	272.7	11.4	low
2087	KRE37	Reedbuck	5/2/2017 10:36	5/2/2017	10:36:32	166613	2777	46.3	1.9	low
2088	KRE37	Reedbuck	5/2/2017 11:21	5/2/2017	11:21:10	2362	39	0.6	0	low
2089	KRE37	Reedbuck	5/2/2017 12:16	5/2/2017	12:16:11	2202	37	0.6	0	low
2090	KRE37	Reedbuck	5/7/2017 11:03	5/7/2017	11:03:33	426988	7116	118.6	4.9	low
2091	KRE37	Reedbuck	5/10/2017 9:06	5/10/2017	9:06:27	252165	4203	70	2.9	low
2092	KRE37	Reedbuck	5/13/2017 4:36	5/13/2017	4:36:59	242887	4048	67.5	2.8	low
2093	KRE37	Reedbuck	5/22/2017 11:31	5/22/2017	11:31:53	802385	13373	222.9	9.3	low
2098	KRE37	Warthog	3/27/2017 10:01	3/27/2017	10:01:45	0	0	0	0	low
2099	KRE37	Warthog	5/8/2017 14:24	5/8/2017	14:24:16	3644548	60742	1012.4	42.2	low
2100	KRE37	Warthog	5/17/2017 10:37	5/17/2017	10:37:08	763969	12733	212.2	8.8	low
2101	KRE37	Waterbuck	5/24/2017 7:31	5/24/2017	7:31:01	0	0	0	0	low
2102	KRE38a	Duiker	3/12/2017 2:21	3/12/2017	2:21:15	0	0	0	0	low
2103	KRE38a	Duiker	3/13/2017 1:46	3/13/2017	1:46:34	84231	1404	23.4	1	low
2104	KRE38a	Duiker	3/21/2017 22:21	3/21/2017	22:21:51	765308	12755	212.6	8.9	low
2105	KRE38a	Duiker	3/26/2017 20:48	3/26/2017	20:48:25	426384	7106	118.4	4.9	low
2106	KRE38a	Duiker	4/1/2017 18:41	4/1/2017	18:41:43	510774	8513	141.9	5.9	low
2107	KRE38a	Duiker	4/2/2017 19:51	4/2/2017	19:51:30	90443	1507	25.1	1	low
2108	KRE38a	Duiker	4/3/2017 0:09	4/3/2017	0:09:57	15481	258	4.3	0.2	low
2109	KRE38a	Oribi	3/23/2017 17:38	3/23/2017	17:38:23	0	0	0	0	low
2110	KRE38a	Oribi	4/1/2017 19:16	4/1/2017	19:16:57	783494	13058	217.6	9.1	low
2111	KRE38a	Oribi	4/1/2017 21:39	4/1/2017	21:39:38	8551	143	2.4	0.1	low
2112	KRE38a	Oribi	4/2/2017 1:30	4/2/2017	1:30:37	12758	213	3.5	0.1	low
2113	KRE38a	RoanAntelope	3/16/2017 5:37	3/16/2017	5:37:05	0	0	0	0	low
2114	KRE38b	Aardvark	5/15/2017 23:47	5/15/2017	23:47:58	0	0	0	0	low
2120	KRE38b	Buffalo	4/27/2017 2:49	4/27/2017	2:49:44	0	0	0	0	low
2121	KRE38b	Bushbuck	5/31/2017 16:24	5/31/2017	16:24:56	0	0	0	0	low
2122	KRE38b	Bushbuck	6/5/2017 0:11	6/5/2017	0:11:29	373590	6226	103.8	4.3	low
2123	KRE38b	Duiker	4/7/2017 23:20	4/7/2017	23:20:48	0	0	0	0	low
2124	KRE38b	Duiker	4/8/2017 21:58	4/8/2017	21:58:34	80023	1334	22.2	0.9	low
2125	KRE38b	Duiker	4/10/2017 6:11	4/10/2017	6:11:28	115308	1922	32	1.3	low
2126	KRE38b	Duiker	4/11/2017 19:52	4/11/2017	19:52:30	135658	2261	37.7	1.6	low
2127	KRE38b	Duiker	4/13/2017 1:09	4/13/2017	1:09:14	105396	1757	29.3	1.2	low
2128	KRE38b	Duiker	4/13/2017 5:02	4/13/2017	5:02:17	13973	233	3.9	0.2	low
2129	KRE38b	Duiker	4/13/2017 21:03	4/13/2017	21:03:43	56269	938	15.6	0.6	low
2130	KRE38b	Duiker	4/14/2017 21:33	4/14/2017	21:33:56	88052	1468	24.5	1	low
2131	KRE38b	Duiker	4/17/2017 0:04	4/17/2017	0:04:36	181827	3030	50.5	2.1	low
2132	KRE38b	Duiker	4/17/2017 18:43	4/17/2017	18:43:32	66909	1115	18.6	0.8	low
2133	KRE38b	Duiker	4/18/2017 21:42	4/18/2017	21:42:59	96144	1602	26.7	1.1	low
2134	KRE38b	Duiker	4/21/2017 20:57	4/21/2017	20:57:40	256472	4275	71.2	3	low
2135	KRE38b	Duiker	4/24/2017 21:10	4/24/2017	21:10:11	259947	4332	72.2	3	low
2136	KRE38b	Duiker	4/25/2017 4:48	4/25/2017	4:48:19	27484	458	7.6	0.3	low
2137	KRE38b	Duiker	4/26/2017 21:24	4/26/2017	21:24:31	146169	2436	40.6	1.7	low
2138	KRE38b	Duiker	4/29/2017 1:44	4/29/2017	1:44:42	188407	3140	52.3	2.2	low
2139	KRE38b	Duiker	4/30/2017 18:17	4/30/2017	18:17:20	145950	2432	40.5	1.7	low
2140	KRE38b	Duiker	5/2/2017 6:57	5/2/2017	6:57:26	131988	2200	36.7	1.5	low
2141	KRE38b	Duiker	5/4/2017 18:48	5/4/2017	18:48:02	215427	3590	59.8	2.5	low
2142	KRE38b	Duiker	5/9/2017 3:34	5/9/2017	3:34:41	376752	6279	104.7	4.4	low
2143	KRE38b	Duiker	5/11/2017 21:27	5/11/2017	21:27:08	237143	3952	65.9	2.7	low
2144	KRE38b	Duiker	5/12/2017 2:05	5/12/2017	2:05:02	16672	278	4.6	0.2	low
2145	KRE38b	Duiker	5/13/2017 4:56	5/13/2017	4:56:02	96590	1610	26.8	1.1	low
2146	KRE38b	Duiker	5/13/2017 22:39	5/13/2017	22:39:59	62478	1041	17.4	0.7	low
2147	KRE38b	Duiker	5/15/2017 18:00	5/15/2017	18:00:33	154980	2583	43	1.8	low
2148	KRE38b	Duiker	5/15/2017 18:57	5/15/2017	18:57:52	3435	57	1	0	low
2149	KRE38b	Duiker	5/17/2017 17:56	5/17/2017	17:56:42	169127	2819	47	2	low
2150	KRE38b	Duiker	5/18/2017 18:18	5/18/2017	18:18:27	87702	1462	24.4	1	low
2151	KRE38b	Duiker	5/19/2017 4:14	5/19/2017	4:14:20	35749	596	9.9	0.4	low
2152	KRE38b	Duiker	5/20/2017 17:08	5/20/2017	17:08:14	131332	2189	36.5	1.5	low
2153	KRE38b	Duiker	5/23/2017 6:17	5/23/2017	6:17:40	220157	3669	61.1	2.5	low
2154	KRE38b	Duiker	5/23/2017 13:03	5/23/2017	13:03:33	24348	406	6.8	0.3	low
2155	KRE38b	Duiker	5/25/2017 6:24	5/25/2017	6:24:42	148825	2480	41.3	1.7	low
2156	KRE38b	Duiker	5/26/2017 5:31	5/26/2017	5:31:55	83214	1387	23.1	1	low
2157	KRE38b	Duiker	5/26/2017 20:57	5/26/2017	20:57:44	55545	926	15.4	0.6	low
2158	KRE38b	Duiker	5/28/2017 6:32	5/28/2017	6:32:57	120862	2014	33.6	1.4	low
2159	KRE38b	Duiker	5/29/2017 18:32	5/29/2017	18:32:50	128743	2146	35.8	1.5	low
2160	KRE38b	Duiker	5/30/2017 16:14	5/30/2017	16:14:48	78115	1302	21.7	0.9	low
2161	KRE38b	Duiker	5/31/2017 5:47	5/31/2017	5:47:07	48735	812	13.5	0.6	low
2162	KRE38b	Duiker	6/1/2017 17:09	6/1/2017	17:09:35	127344	2122	35.4	1.5	low
2163	KRE38b	Duiker	6/2/2017 18:13	6/2/2017	18:13:29	89379	1490	24.8	1	low
2164	KRE38b	Duiker	6/3/2017 22:31	6/3/2017	22:31:17	101864	1698	28.3	1.2	low
2165	KRE38b	Duiker	6/4/2017 22:17	6/4/2017	22:17:07	82607	1377	22.9	1	low
2166	KRE38b	Duiker	6/4/2017 23:56	6/4/2017	23:56:40	5969	99	1.6	0.1	low
2167	KRE38b	Duiker	6/8/2017 0:51	6/8/2017	0:51:23	262479	4375	72.9	3	low
2168	KRE38b	Elephant	4/10/2017 2:04	4/10/2017	2:04:14	0	0	0	0	low
2169	KRE38b	Elephant	4/12/2017 1:02	4/12/2017	1:02:28	169080	2818	47	2	low
2170	KRE38b	Elephant	4/26/2017 2:19	4/26/2017	2:19:00	1214153	20236	337.3	14.1	low
2171	KRE38b	Elephant	4/26/2017 3:18	4/26/2017	3:18:28	3526	59	1	0	low
2172	KRE38b	Elephant	5/9/2017 23:39	5/9/2017	23:39:10	1196289	19938	332.3	13.8	low
2173	KRE38b	Elephant	5/31/2017 11:45	5/31/2017	11:45:02	1857841	30964	516.1	21.5	low
2174	KRE38b	Elephant	6/4/2017 13:03	6/4/2017	13:03:24	350270	5838	97.3	4.1	low
2175	KRE38b	Elephant	6/8/2017 10:42	6/8/2017	10:42:52	337076	5618	93.6	3.9	low
2176	KRE38b	Hartebeest	5/27/2017 11:31	5/27/2017	11:31:36	0	0	0	0	low
2177	KRE38b	Hippo	5/1/2017 7:39	5/1/2017	7:39:29	0	0	0	0	low
2178	KRE38b	Hyena	6/5/2017 6:51	6/5/2017	6:51:20	0	0	0	0	low
2181	KRE38b	Oribi	4/25/2017 6:43	4/25/2017	6:43:14	0	0	0	0	low
2182	KRE38b	Oribi	5/4/2017 7:15	5/4/2017	7:15:26	779528	12992	216.5	9	low
2183	KRE38b	Oribi	5/4/2017 7:51	5/4/2017	7:51:29	2159	36	0.6	0	low
2184	KRE38b	Oribi	5/5/2017 11:42	5/5/2017	11:42:57	100284	1671	27.9	1.2	low
2185	KRE38b	Oribi	5/6/2017 2:57	5/6/2017	2:57:08	54842	914	15.2	0.6	low
2186	KRE38b	Oribi	5/7/2017 6:29	5/7/2017	6:29:45	99154	1653	27.6	1.2	low
2187	KRE38b	Oribi	5/7/2017 7:21	5/7/2017	7:21:02	2045	34	0.6	0	low
2188	KRE38b	Oribi	5/7/2017 9:25	5/7/2017	9:25:06	5955	99	1.6	0.1	low
2189	KRE38b	Oribi	5/7/2017 16:03	5/7/2017	16:03:02	22743	379	6.3	0.3	low
2190	KRE38b	Oribi	5/9/2017 23:49	5/9/2017	23:49:44	200339	3339	55.6	2.3	low
2191	KRE38b	Oribi	5/10/2017 6:52	5/10/2017	6:52:17	25339	422	7	0.3	low
2192	KRE38b	Oribi	5/11/2017 14:17	5/11/2017	14:17:39	113054	1884	31.4	1.3	low
2193	KRE38b	Oribi	5/11/2017 16:03	5/11/2017	16:03:54	6368	106	1.8	0.1	low
2194	KRE38b	Oribi	5/12/2017 11:18	5/12/2017	11:18:39	67681	1128	18.8	0.8	low
2195	KRE38b	Oribi	5/14/2017 11:36	5/14/2017	11:36:46	173862	2898	48.3	2	low
2196	KRE38b	Oribi	5/18/2017 9:46	5/18/2017	9:46:14	338941	5649	94.2	3.9	low
2197	KRE38b	Oribi	5/18/2017 14:32	5/18/2017	14:32:57	16177	270	4.5	0.2	low
2198	KRE38b	Oribi	5/19/2017 7:52	5/19/2017	7:52:25	62292	1038	17.3	0.7	low
2199	KRE38b	Oribi	5/29/2017 10:44	5/29/2017	10:44:19	874311	14572	242.9	10.1	low
2200	KRE38b	Oribi	6/1/2017 13:22	6/1/2017	13:22:16	265444	4424	73.7	3.1	low
2201	KRE38b	Oribi	6/4/2017 8:17	6/4/2017	8:17:55	240936	4016	66.9	2.8	low
2202	KRE38b	Oribi	6/4/2017 10:02	6/4/2017	10:02:29	4533	76	1.3	0.1	low
2203	KRE38b	Reedbuck	4/15/2017 1:36	4/15/2017	1:36:57	0	0	0	0	low
2204	KRE38b	RoanAntelope	5/12/2017 6:56	5/12/2017	6:56:06	0	0	0	0	low
2205	KRE38b	RoanAntelope	5/15/2017 18:00	5/15/2017	18:00:33	298672	4978	83	3.5	low
2206	KRE38b	RoanAntelope	6/7/2017 3:17	6/7/2017	3:17:18	1934201	32237	537.3	22.4	low
2208	KRE38b	Warthog	5/1/2017 16:12	5/1/2017	16:12:01	0	0	0	0	low
2209	KRE38b	Warthog	5/5/2017 13:49	5/5/2017	13:49:10	336811	5614	93.6	3.9	low
2210	KRE38b	Warthog	5/6/2017 11:15	5/6/2017	11:15:19	76767	1279	21.3	0.9	low
2211	KRE38b	Warthog	5/6/2017 14:01	5/6/2017	14:01:04	9520	159	2.6	0.1	low
2212	KRE38b	Warthog	5/7/2017 10:08	5/7/2017	10:08:42	71460	1191	19.9	0.8	low
2213	KRE38b	Warthog	5/7/2017 11:11	5/7/2017	11:11:04	3722	62	1	0	low
2214	KRE38b	Warthog	5/7/2017 13:57	5/7/2017	13:57:46	9846	164	2.7	0.1	low
2215	KRE38b	Warthog	5/9/2017 7:57	5/9/2017	7:57:15	151158	2519	42	1.8	low
2216	KRE38b	Warthog	5/16/2017 11:59	5/16/2017	11:59:38	619339	10322	172	7.2	low
2217	KRE38b	Warthog	5/23/2017 11:27	5/23/2017	11:27:55	602889	10048	167.5	7	low
2218	KRE38b	Warthog	5/24/2017 11:19	5/24/2017	11:19:01	84928	1415	23.6	1	low
2219	KRE38b	Warthog	6/4/2017 14:33	6/4/2017	14:33:20	962056	16034	267.2	11.1	low
2223	KRE40	Buffalo	3/11/2017 23:42	3/11/2017	23:42:47	0	0	0	0	high
2224	KRE40	Buffalo	3/26/2017 21:17	3/26/2017	21:17:28	1286518	21442	357.4	14.9	high
2225	KRE40	Buffalo	4/1/2017 17:56	4/1/2017	17:56:25	506211	8437	140.6	5.9	high
2226	KRE40	Buffalo	4/2/2017 23:37	4/2/2017	23:37:44	106875	1781	29.7	1.2	high
2227	KRE40	Buffalo	4/9/2017 19:15	4/9/2017	19:15:38	588794	9813	163.6	6.8	high
2228	KRE40	Buffalo	4/9/2017 20:00	4/9/2017	20:00:02	2586	43	0.7	0	high
2229	KRE40	Bushbuck	3/13/2017 2:09	3/13/2017	2:09:15	0	0	0	0	high
2230	KRE40	Bushbuck	3/13/2017 5:07	3/13/2017	5:07:49	10695	178	3	0.1	high
2231	KRE40	Bushbuck	3/14/2017 2:33	3/14/2017	2:33:49	77150	1286	21.4	0.9	high
2232	KRE40	Bushbuck	3/14/2017 19:10	3/14/2017	19:10:17	59650	994	16.6	0.7	high
2233	KRE40	Bushbuck	3/18/2017 2:14	3/18/2017	2:14:37	284641	4744	79.1	3.3	high
2234	KRE40	Bushbuck	3/18/2017 3:07	3/18/2017	3:07:04	3121	52	0.9	0	high
2235	KRE40	Bushbuck	3/21/2017 19:07	3/21/2017	19:07:54	316834	5281	88	3.7	high
2236	KRE40	Bushbuck	3/25/2017 5:24	3/25/2017	5:24:23	296167	4936	82.3	3.4	high
2237	KRE40	Bushbuck	3/25/2017 20:22	3/25/2017	20:22:28	53862	898	15	0.6	high
2238	KRE40	Bushbuck	3/30/2017 0:46	3/30/2017	0:46:08	361410	6024	100.4	4.2	high
2239	KRE40	Bushbuck	3/30/2017 19:18	3/30/2017	19:18:33	66667	1111	18.5	0.8	high
2240	KRE40	Bushbuck	3/30/2017 22:41	3/30/2017	22:41:44	12145	202	3.4	0.1	high
2241	KRE40	Bushbuck	3/31/2017 20:11	3/31/2017	20:11:29	77379	1290	21.5	0.9	high
2242	KRE40	Bushbuck	4/5/2017 3:15	4/5/2017	3:15:11	371005	6183	103	4.3	high
2243	KRE40	Bushbuck	4/5/2017 20:01	4/5/2017	20:01:28	60362	1006	16.8	0.7	high
2244	KRE40	Bushbuck	4/8/2017 0:36	4/8/2017	0:36:51	189290	3155	52.6	2.2	high
2245	KRE40	Bushbuck	4/9/2017 5:05	4/9/2017	5:05:49	102521	1709	28.5	1.2	high
2246	KRE40	Bushbuck	4/11/2017 18:37	4/11/2017	18:37:49	221512	3692	61.5	2.6	high
2247	KRE40	Bushbuck	4/13/2017 4:01	4/13/2017	4:01:10	119628	1994	33.2	1.4	high
2248	KRE40	Bushbuck	4/13/2017 18:55	4/13/2017	18:55:36	53663	894	14.9	0.6	high
2249	KRE40	Bushbuck	4/17/2017 4:11	4/17/2017	4:11:34	291269	4854	80.9	3.4	high
2250	KRE40	Bushbuck	4/17/2017 21:22	4/17/2017	21:22:45	61854	1031	17.2	0.7	high
2251	KRE40	Bushbuck	4/18/2017 18:33	4/18/2017	18:33:08	76183	1270	21.2	0.9	high
2252	KRE40	Bushbuck	4/19/2017 3:46	4/19/2017	3:46:29	33194	553	9.2	0.4	high
2253	KRE40	Bushbuck	4/19/2017 18:42	4/19/2017	18:42:11	53735	896	14.9	0.6	high
2254	KRE40	Bushbuck	4/29/2017 5:02	4/29/2017	5:02:59	814842	13581	226.3	9.4	high
2255	KRE40	Bushbuck	5/5/2017 2:40	5/5/2017	2:40:00	509812	8497	141.6	5.9	high
2256	KRE40	Bushbuck	5/14/2017 19:30	5/14/2017	19:30:29	838215	13970	232.8	9.7	high
2257	KRE40	Bushbuck	5/26/2017 22:33	5/26/2017	22:33:40	1047786	17463	291.1	12.1	high
2258	KRE40	Bushbuck	5/27/2017 19:55	5/27/2017	19:55:24	76901	1282	21.4	0.9	high
2259	KRE40	Bushbuck	6/4/2017 23:39	6/4/2017	23:39:21	704624	11744	195.7	8.2	high
2262	KRE40	Duiker	3/14/2017 5:59	3/14/2017	5:59:14	0	0	0	0	high
2263	KRE40	Duiker	3/20/2017 4:31	3/20/2017	4:31:06	513016	8550	142.5	5.9	high
2264	KRE40	Duiker	3/31/2017 18:49	3/31/2017	18:49:04	1001875	16698	278.3	11.6	high
2265	KRE40	Duiker	4/10/2017 6:00	4/10/2017	6:00:17	817869	13631	227.2	9.5	high
2266	KRE40	Duiker	4/16/2017 6:02	4/16/2017	6:02:38	518537	8642	144	6	high
2267	KRE40	Elephant	5/19/2017 16:48	5/19/2017	16:48:44	0	0	0	0	high
2268	KRE40	Elephant	6/7/2017 6:58	6/7/2017	6:58:06	1606142	26769	446.1	18.6	high
2269	KRE40	Elephant	6/7/2017 7:29	6/7/2017	7:29:00	1846	31	0.5	0	high
2271	KRE40	Hartebeest	3/16/2017 7:16	3/16/2017	7:16:14	0	0	0	0	high
2272	KRE40	Hartebeest	4/4/2017 6:46	4/4/2017	6:46:13	1639790	27330	455.5	19	high
2273	KRE40	Hartebeest	4/9/2017 5:53	4/9/2017	5:53:28	428755	7146	119.1	5	high
2274	KRE40	Hartebeest	4/17/2017 4:54	4/17/2017	4:54:14	687639	11461	191	8	high
2276	KRE40	Hyena	3/9/2017 23:57	3/9/2017	23:57:39	0	0	0	0	high
2277	KRE40	Hyena	3/29/2017 23:10	3/29/2017	23:10:09	1725117	28752	479.2	20	high
2278	KRE40	Hyena	4/29/2017 0:43	4/29/2017	0:43:18	2596392	43273	721.2	30.1	high
2288	KRE40	Reedbuck	3/19/2017 2:06	3/19/2017	2:06:33	0	0	0	0	high
2289	KRE40	Reedbuck	3/25/2017 18:38	3/25/2017	18:38:31	577911	9632	160.5	6.7	high
2290	KRE40	Reedbuck	3/26/2017 3:45	3/26/2017	3:45:35	32811	547	9.1	0.4	high
2291	KRE40	Reedbuck	3/26/2017 18:50	3/26/2017	18:50:30	54293	905	15.1	0.6	high
2292	KRE40	Reedbuck	3/28/2017 18:14	3/28/2017	18:14:39	170642	2844	47.4	2	high
2293	KRE40	Reedbuck	3/29/2017 1:27	3/29/2017	1:27:17	25941	432	7.2	0.3	high
2294	KRE40	Reedbuck	4/11/2017 5:03	4/11/2017	5:03:37	1136173	18936	315.6	13.2	high
2295	KRE40	Reedbuck	4/24/2017 5:48	4/24/2017	5:48:11	1125870	18764	312.7	13	high
2296	KRE40	Reedbuck	4/26/2017 4:51	4/26/2017	4:51:26	169385	2823	47	2	high
2297	KRE40	Reedbuck	5/17/2017 3:33	5/17/2017	3:33:18	1809704	30162	502.7	20.9	high
2298	KRE40	Reedbuck	5/30/2017 19:02	5/30/2017	19:02:36	1178952	19649	327.5	13.6	high
2299	KRE40	RoanAntelope	5/16/2017 19:06	5/16/2017	19:06:42	0	0	0	0	high
2305	KRE40	Warthog	3/24/2017 7:55	3/24/2017	7:55:42	0	0	0	0	high
2306	KRE40	Waterbuck	3/28/2017 5:36	3/28/2017	5:36:57	0	0	0	0	high
2307	KRE40	Waterbuck	4/19/2017 18:55	4/19/2017	18:55:30	1948677	32478	541.3	22.6	high
2308	KRE40	Waterbuck	6/1/2017 6:59	6/1/2017	6:59:11	3672218	61204	1020.1	42.5	high
2309	KRE41	Aardvark	4/8/2017 2:27	4/8/2017	2:27:10	0	0	0	0	low
2310	KRE41	Aardvark	4/28/2017 2:00	4/28/2017	2:00:39	1726406	28773	479.6	20	low
2311	KRE41	Aardvark	6/5/2017 1:26	6/5/2017	1:26:58	3281170	54686	911.4	38	low
2327	KRE41	Buffalo	3/24/2017 8:58	3/24/2017	8:58:37	0	0	0	0	low
2328	KRE41	Buffalo	3/25/2017 18:08	3/25/2017	18:08:10	119370	1990	33.2	1.4	low
2329	KRE41	Buffalo	3/26/2017 16:38	3/26/2017	16:38:18	80810	1347	22.4	0.9	low
2330	KRE41	Buffalo	5/15/2017 18:40	5/15/2017	18:40:11	4327310	72122	1202	50.1	low
2331	KRE41	Buffalo	5/19/2017 7:52	5/19/2017	7:52:13	306653	5111	85.2	3.6	low
2332	KRE41	Buffalo	6/10/2017 6:14	6/10/2017	6:14:28	1894890	31582	526.4	21.9	low
2333	KRE41	Bushbuck	3/8/2017 16:46	3/8/2017	16:46:53	0	0	0	0	low
2334	KRE41	Bushbuck	3/8/2017 19:01	3/8/2017	19:01:32	7716	129	2.1	0.1	low
2335	KRE41	Bushbuck	3/8/2017 22:44	3/8/2017	22:44:56	13394	223	3.7	0.2	low
2336	KRE41	Bushbuck	3/9/2017 0:36	3/9/2017	0:36:31	6677	111	1.8	0.1	low
2337	KRE41	Bushbuck	3/9/2017 3:41	3/9/2017	3:41:21	11069	184	3.1	0.1	low
2338	KRE41	Bushbuck	3/9/2017 17:28	3/9/2017	17:28:35	49623	827	13.8	0.6	low
2339	KRE41	Bushbuck	3/9/2017 21:50	3/9/2017	21:50:33	15716	262	4.4	0.2	low
2340	KRE41	Bushbuck	3/10/2017 0:12	3/10/2017	0:12:19	7639	127	2.1	0.1	low
2341	KRE41	Bushbuck	3/10/2017 1:17	3/10/2017	1:17:10	3885	65	1.1	0	low
2342	KRE41	Bushbuck	3/10/2017 2:24	3/10/2017	2:24:57	4064	68	1.1	0	low
2343	KRE41	Bushbuck	3/10/2017 3:57	3/10/2017	3:57:55	5085	85	1.4	0.1	low
2344	KRE41	Bushbuck	3/10/2017 17:24	3/10/2017	17:24:31	48386	806	13.4	0.6	low
2345	KRE41	Bushbuck	3/10/2017 21:39	3/10/2017	21:39:32	15297	255	4.2	0.2	low
2346	KRE41	Bushbuck	3/11/2017 0:14	3/11/2017	0:14:27	9292	155	2.6	0.1	low
2347	KRE41	Bushbuck	3/11/2017 1:44	3/11/2017	1:44:59	5396	90	1.5	0.1	low
2348	KRE41	Bushbuck	3/11/2017 14:02	3/11/2017	14:02:34	44234	737	12.3	0.5	low
2349	KRE41	Bushbuck	3/11/2017 17:55	3/11/2017	17:55:45	13985	233	3.9	0.2	low
2350	KRE41	Bushbuck	3/11/2017 20:35	3/11/2017	20:35:17	9570	160	2.7	0.1	low
2351	KRE41	Bushbuck	3/11/2017 22:57	3/11/2017	22:57:34	6208	103	1.7	0.1	low
2352	KRE41	Bushbuck	3/12/2017 0:37	3/12/2017	0:37:45	5995	100	1.7	0.1	low
2353	KRE41	Bushbuck	3/12/2017 1:18	3/12/2017	1:18:02	2403	40	0.7	0	low
2354	KRE41	Bushbuck	3/12/2017 2:52	3/12/2017	2:52:35	5661	94	1.6	0.1	low
2355	KRE41	Bushbuck	3/13/2017 20:39	3/13/2017	20:39:23	150393	2507	41.8	1.7	low
2356	KRE41	Bushbuck	3/14/2017 1:41	3/14/2017	1:41:03	18082	301	5	0.2	low
2357	KRE41	Bushbuck	3/15/2017 0:48	3/15/2017	0:48:18	83221	1387	23.1	1	low
2358	KRE41	Bushbuck	3/16/2017 6:56	3/16/2017	6:56:09	108463	1808	30.1	1.3	low
2359	KRE41	Bushbuck	3/16/2017 18:04	3/16/2017	18:04:43	38663	644	10.7	0.4	low
2360	KRE41	Bushbuck	3/16/2017 20:12	3/16/2017	20:12:04	7639	127	2.1	0.1	low
2361	KRE41	Bushbuck	3/17/2017 19:06	3/17/2017	19:06:27	82459	1374	22.9	1	low
2362	KRE41	Bushbuck	3/17/2017 21:49	3/17/2017	21:49:07	7594	127	2.1	0.1	low
2363	KRE41	Bushbuck	3/17/2017 23:13	3/17/2017	23:13:42	5066	84	1.4	0.1	low
2364	KRE41	Bushbuck	3/18/2017 19:15	3/18/2017	19:15:35	72043	1201	20	0.8	low
2365	KRE41	Bushbuck	3/19/2017 5:35	3/19/2017	5:35:32	37195	620	10.3	0.4	low
2366	KRE41	Bushbuck	3/19/2017 12:36	3/19/2017	12:36:26	25187	420	7	0.3	low
2367	KRE41	Bushbuck	3/19/2017 19:53	3/19/2017	19:53:51	26237	437	7.3	0.3	low
2368	KRE41	Bushbuck	3/20/2017 22:58	3/20/2017	22:58:27	97458	1624	27.1	1.1	low
2369	KRE41	Bushbuck	3/21/2017 19:35	3/21/2017	19:35:18	74204	1237	20.6	0.9	low
2370	KRE41	Bushbuck	3/24/2017 23:07	3/24/2017	23:07:52	271943	4532	75.5	3.1	low
2371	KRE41	Bushbuck	3/25/2017 6:48	3/25/2017	6:48:23	27610	460	7.7	0.3	low
2372	KRE41	Bushbuck	3/26/2017 5:09	3/26/2017	5:09:48	80476	1341	22.4	0.9	low
2373	KRE41	Bushbuck	3/26/2017 20:01	3/26/2017	20:01:40	53494	892	14.9	0.6	low
2374	KRE41	Bushbuck	3/26/2017 20:54	3/26/2017	20:54:35	3160	53	0.9	0	low
2375	KRE41	Bushbuck	3/27/2017 0:18	3/27/2017	0:18:16	12217	204	3.4	0.1	low
2376	KRE41	Bushbuck	3/27/2017 2:14	3/27/2017	2:14:53	6994	117	2	0.1	low
2377	KRE41	Bushbuck	3/28/2017 2:34	3/28/2017	2:34:41	87575	1460	24.3	1	low
2378	KRE41	Bushbuck	3/28/2017 20:24	3/28/2017	20:24:41	64169	1069	17.8	0.7	low
2379	KRE41	Bushbuck	3/29/2017 1:26	3/29/2017	1:26:04	18072	301	5	0.2	low
2380	KRE41	Bushbuck	3/29/2017 3:58	3/29/2017	3:58:34	7733	129	2.1	0.1	low
2381	KRE41	Bushbuck	3/31/2017 21:03	3/31/2017	21:03:33	234263	3904	65.1	2.7	low
2382	KRE41	Bushbuck	4/2/2017 21:50	4/2/2017	21:50:30	175600	2927	48.8	2	low
2383	KRE41	Bushbuck	4/3/2017 3:43	4/3/2017	3:43:10	21158	353	5.9	0.2	low
2384	KRE41	Bushbuck	4/3/2017 6:05	4/3/2017	6:05:28	8535	142	2.4	0.1	low
2385	KRE41	Bushbuck	4/3/2017 21:29	4/3/2017	21:29:08	55412	924	15.4	0.6	low
2386	KRE41	Bushbuck	4/5/2017 1:07	4/5/2017	1:07:50	99519	1659	27.6	1.2	low
2387	KRE41	Bushbuck	4/5/2017 22:01	4/5/2017	22:01:08	75172	1253	20.9	0.9	low
2388	KRE41	Bushbuck	4/7/2017 7:04	4/7/2017	7:04:09	118970	1983	33	1.4	low
2389	KRE41	Bushbuck	4/7/2017 21:22	4/7/2017	21:22:06	51467	858	14.3	0.6	low
2390	KRE41	Bushbuck	4/7/2017 22:34	4/7/2017	22:34:26	4316	72	1.2	0	low
2391	KRE41	Bushbuck	4/8/2017 0:43	4/8/2017	0:43:23	7732	129	2.1	0.1	low
2392	KRE41	Bushbuck	4/9/2017 21:48	4/9/2017	21:48:47	162316	2705	45.1	1.9	low
2393	KRE41	Bushbuck	4/10/2017 19:35	4/10/2017	19:35:43	78413	1307	21.8	0.9	low
2394	KRE41	Bushbuck	4/11/2017 20:21	4/11/2017	20:21:30	89143	1486	24.8	1	low
2395	KRE41	Bushbuck	4/12/2017 21:45	4/12/2017	21:45:25	91433	1524	25.4	1.1	low
2396	KRE41	Bushbuck	4/13/2017 2:23	4/13/2017	2:23:23	16675	278	4.6	0.2	low
2397	KRE41	Bushbuck	4/14/2017 6:56	4/14/2017	6:56:07	102756	1713	28.6	1.2	low
2398	KRE41	Bushbuck	4/14/2017 22:24	4/14/2017	22:24:25	55690	928	15.5	0.6	low
2399	KRE41	Bushbuck	4/15/2017 19:02	4/15/2017	19:02:21	74265	1238	20.6	0.9	low
2400	KRE41	Bushbuck	4/15/2017 23:58	4/15/2017	23:58:51	17787	296	4.9	0.2	low
2401	KRE41	Bushbuck	4/16/2017 4:36	4/16/2017	4:36:52	16675	278	4.6	0.2	low
2402	KRE41	Bushbuck	4/18/2017 2:37	4/18/2017	2:37:30	165617	2760	46	1.9	low
2403	KRE41	Bushbuck	4/18/2017 20:14	4/18/2017	20:14:22	61798	1030	17.2	0.7	low
2404	KRE41	Bushbuck	4/18/2017 22:42	4/18/2017	22:42:07	8805	147	2.5	0.1	low
2405	KRE41	Bushbuck	4/19/2017 19:56	4/19/2017	19:56:07	76433	1274	21.2	0.9	low
2406	KRE41	Bushbuck	4/20/2017 21:33	4/20/2017	21:33:44	92241	1537	25.6	1.1	low
2407	KRE41	Bushbuck	4/20/2017 22:40	4/20/2017	22:40:12	3985	66	1.1	0	low
2408	KRE41	Bushbuck	4/21/2017 0:27	4/21/2017	0:27:39	6444	107	1.8	0.1	low
2409	KRE41	Bushbuck	4/21/2017 3:23	4/21/2017	3:23:31	10542	176	2.9	0.1	low
2410	KRE41	Bushbuck	4/22/2017 1:35	4/22/2017	1:35:38	79917	1332	22.2	0.9	low
2411	KRE41	Bushbuck	4/23/2017 5:10	4/23/2017	5:10:52	99304	1655	27.6	1.2	low
2412	KRE41	Bushbuck	4/24/2017 22:24	4/24/2017	22:24:49	148429	2474	41.2	1.7	low
2413	KRE41	Bushbuck	4/25/2017 19:59	4/25/2017	19:59:41	77688	1295	21.6	0.9	low
2414	KRE41	Bushbuck	4/25/2017 22:40	4/25/2017	22:40:40	9536	159	2.6	0.1	low
2415	KRE41	Bushbuck	5/10/2017 6:26	5/10/2017	6:26:44	1237557	20626	343.8	14.3	low
2416	KRE41	Bushbuck	5/13/2017 0:14	5/13/2017	0:14:37	236870	3948	65.8	2.7	low
2417	KRE41	Bushbuck	5/13/2017 6:26	5/13/2017	6:26:22	22251	371	6.2	0.3	low
2418	KRE41	Bushbuck	5/15/2017 1:01	5/15/2017	1:01:07	153282	2555	42.6	1.8	low
2419	KRE41	Bushbuck	5/24/2017 18:45	5/24/2017	18:45:57	841487	14025	233.8	9.7	low
2420	KRE41	Bushbuck	5/31/2017 4:39	5/31/2017	4:39:46	554010	9234	153.9	6.4	low
2422	KRE41	Duiker	3/14/2017 18:38	3/14/2017	18:38:53	0	0	0	0	low
2423	KRE41	Duiker	4/10/2017 5:49	4/10/2017	5:49:19	2286605	38110	635.2	26.5	low
2424	KRE41	Duiker	5/9/2017 6:06	5/9/2017	6:06:02	2506596	41777	696.3	29	low
2425	KRE41	Duiker	5/27/2017 5:59	5/27/2017	5:59:35	1554810	25914	431.9	18	low
2426	KRE41	Duiker	5/31/2017 6:53	5/31/2017	6:53:51	348854	5814	96.9	4	low
2427	KRE41	Duiker	6/2/2017 18:12	6/2/2017	18:12:01	213486	3558	59.3	2.5	low
2428	KRE41	Elephant	3/20/2017 9:12	3/20/2017	9:12:16	0	0	0	0	low
2429	KRE41	Elephant	3/20/2017 20:57	3/20/2017	20:57:55	42301	705	11.8	0.5	low
2430	KRE41	Elephant	3/24/2017 6:37	3/24/2017	6:37:04	293817	4897	81.6	3.4	low
2431	KRE41	Elephant	3/25/2017 6:36	3/25/2017	6:36:25	86322	1439	24	1	low
2432	KRE41	Elephant	3/29/2017 16:31	3/29/2017	16:31:37	381306	6355	105.9	4.4	low
2433	KRE41	Elephant	4/2/2017 1:24	4/2/2017	1:24:00	291136	4852	80.9	3.4	low
2434	KRE41	Elephant	4/16/2017 19:11	4/16/2017	19:11:53	1273670	21228	353.8	14.7	low
2435	KRE41	Elephant	4/18/2017 17:46	4/18/2017	17:46:50	167695	2795	46.6	1.9	low
2436	KRE41	Elephant	4/21/2017 8:46	4/21/2017	8:46:20	226715	3779	63	2.6	low
2437	KRE41	Elephant	4/29/2017 16:30	4/29/2017	16:30:55	719068	11984	199.7	8.3	low
2438	KRE41	Elephant	5/13/2017 5:26	5/13/2017	5:26:20	1169659	19494	324.9	13.5	low
2439	KRE41	Elephant	5/16/2017 10:51	5/16/2017	10:51:08	278675	4645	77.4	3.2	low
2445	KRE41	Kob	3/8/2017 9:25	3/8/2017	9:25:42	0	0	0	0	low
2446	KRE41	Kob	3/11/2017 12:17	3/11/2017	12:17:57	269496	4492	74.9	3.1	low
2447	KRE41	Kob	3/11/2017 18:17	3/11/2017	18:17:10	21550	359	6	0.2	low
2448	KRE41	Kob	3/12/2017 13:58	3/12/2017	13:58:21	70867	1181	19.7	0.8	low
2449	KRE41	Kob	3/13/2017 7:57	3/13/2017	7:57:16	64731	1079	18	0.8	low
2450	KRE41	Kob	3/13/2017 8:59	3/13/2017	8:59:12	3700	62	1	0	low
2451	KRE41	Kob	3/13/2017 14:41	3/13/2017	14:41:22	20528	342	5.7	0.2	low
2452	KRE41	Kob	3/13/2017 18:11	3/13/2017	18:11:32	12592	210	3.5	0.1	low
2453	KRE41	Kob	3/14/2017 11:23	3/14/2017	11:23:31	61907	1032	17.2	0.7	low
2454	KRE41	Kob	3/14/2017 15:31	3/14/2017	15:31:43	14824	247	4.1	0.2	low
2455	KRE41	Kob	3/15/2017 9:13	3/15/2017	9:13:28	63702	1062	17.7	0.7	low
2456	KRE41	Kob	3/16/2017 7:55	3/16/2017	7:55:16	80432	1341	22.4	0.9	low
2457	KRE41	Kob	3/17/2017 8:11	3/17/2017	8:11:33	87354	1456	24.3	1	low
2458	KRE41	Kob	3/17/2017 11:13	3/17/2017	11:13:55	10932	182	3	0.1	low
2459	KRE41	Kob	3/17/2017 15:43	3/17/2017	15:43:54	16124	269	4.5	0.2	low
2460	KRE41	Kob	3/17/2017 16:23	3/17/2017	16:23:10	2304	38	0.6	0	low
2461	KRE41	Kob	3/18/2017 13:16	3/18/2017	13:16:39	75204	1253	20.9	0.9	low
2462	KRE41	Kob	3/18/2017 14:03	3/18/2017	14:03:55	2782	46	0.8	0	low
2463	KRE41	Kob	3/18/2017 14:49	3/18/2017	14:49:44	2746	46	0.8	0	low
2464	KRE41	Kob	3/18/2017 15:31	3/18/2017	15:31:50	2520	42	0.7	0	low
2465	KRE41	Kob	3/19/2017 3:27	3/19/2017	3:27:52	42947	716	11.9	0.5	low
2466	KRE41	Kob	3/19/2017 9:32	3/19/2017	9:32:44	21839	364	6.1	0.3	low
2467	KRE41	Kob	3/19/2017 10:15	3/19/2017	10:15:14	2544	42	0.7	0	low
2468	KRE41	Kob	3/19/2017 14:03	3/19/2017	14:03:13	13648	227	3.8	0.2	low
2469	KRE41	Kob	3/20/2017 10:57	3/20/2017	10:57:42	74719	1245	20.8	0.9	low
2470	KRE41	Kob	3/20/2017 12:18	3/20/2017	12:18:13	2681	45	0.8	0	low
2471	KRE41	Kob	3/20/2017 15:01	3/20/2017	15:01:15	8185	136	2.3	0.1	low
2472	KRE41	Kob	3/20/2017 15:54	3/20/2017	15:54:43	3200	53	0.9	0	low
2473	KRE41	Kob	3/21/2017 11:54	3/21/2017	11:54:52	71807	1197	19.9	0.8	low
2474	KRE41	Kob	3/22/2017 6:21	3/22/2017	6:21:29	66389	1106	18.4	0.8	low
2475	KRE41	Kob	3/22/2017 11:31	3/22/2017	11:31:45	18590	310	5.2	0.2	low
2476	KRE41	Kob	3/22/2017 17:00	3/22/2017	17:00:15	18561	309	5.2	0.2	low
2477	KRE41	Kob	3/23/2017 5:36	3/23/2017	5:36:38	45380	756	12.6	0.5	low
2478	KRE41	Kob	3/23/2017 8:21	3/23/2017	8:21:15	9864	164	2.7	0.1	low
2479	KRE41	Kob	3/23/2017 9:16	3/23/2017	9:16:10	3209	53	0.9	0	low
2480	KRE41	Kob	3/23/2017 11:07	3/23/2017	11:07:35	6669	111	1.8	0.1	low
2481	KRE41	Kob	3/23/2017 15:31	3/23/2017	15:31:48	13613	227	3.8	0.2	low
2482	KRE41	Kob	3/24/2017 6:45	3/24/2017	6:45:35	54817	914	15.2	0.6	low
2483	KRE41	Kob	3/24/2017 12:11	3/24/2017	12:11:27	19527	325	5.4	0.2	low
2484	KRE41	Kob	3/24/2017 16:47	3/24/2017	16:47:23	16532	276	4.6	0.2	low
2485	KRE41	Kob	3/27/2017 10:37	3/27/2017	10:37:49	237024	3950	65.8	2.7	low
2486	KRE41	Kob	3/27/2017 15:25	3/27/2017	15:25:57	17098	285	4.8	0.2	low
2487	KRE41	Kob	3/28/2017 7:14	3/28/2017	7:14:04	56873	948	15.8	0.7	low
2488	KRE41	Kob	3/28/2017 7:46	3/28/2017	7:46:24	1934	32	0.5	0	low
2489	KRE41	Kob	3/29/2017 7:25	3/29/2017	7:25:36	85117	1419	23.6	1	low
2490	KRE41	Kob	3/30/2017 10:28	3/30/2017	10:28:54	97391	1623	27.1	1.1	low
2491	KRE41	Kob	3/30/2017 16:08	3/30/2017	16:08:09	20349	339	5.7	0.2	low
2492	KRE41	Kob	3/31/2017 9:58	3/31/2017	9:58:06	64176	1070	17.8	0.7	low
2493	KRE41	Kob	3/31/2017 16:30	3/31/2017	16:30:05	23408	390	6.5	0.3	low
2494	KRE41	Kob	4/1/2017 15:01	4/1/2017	15:01:45	81096	1352	22.5	0.9	low
2495	KRE41	Kob	4/2/2017 9:16	4/2/2017	9:16:47	65699	1095	18.2	0.8	low
2496	KRE41	Kob	4/3/2017 12:46	4/3/2017	12:46:59	99006	1650	27.5	1.1	low
2497	KRE41	Kob	4/4/2017 2:14	4/4/2017	2:14:41	48004	800	13.3	0.6	low
2498	KRE41	Kob	4/4/2017 12:12	4/4/2017	12:12:22	35849	597	9.9	0.4	low
2499	KRE41	Kob	4/5/2017 11:15	4/5/2017	11:15:27	82982	1383	23.1	1	low
2500	KRE41	Kob	4/6/2017 11:33	4/6/2017	11:33:58	87502	1458	24.3	1	low
2501	KRE41	Kob	4/6/2017 13:49	4/6/2017	13:49:03	7815	130	2.2	0.1	low
2502	KRE41	Kob	4/7/2017 9:14	4/7/2017	9:14:04	69889	1165	19.4	0.8	low
2503	KRE41	Kob	4/7/2017 13:12	4/7/2017	13:12:18	14292	238	4	0.2	low
2504	KRE41	Kob	4/8/2017 10:51	4/8/2017	10:51:17	77905	1298	21.6	0.9	low
2505	KRE41	Kob	4/9/2017 8:20	4/9/2017	8:20:04	77324	1289	21.5	0.9	low
2506	KRE41	Kob	4/9/2017 12:18	4/9/2017	12:18:49	14266	238	4	0.2	low
2507	KRE41	Kob	4/9/2017 15:56	4/9/2017	15:56:29	13037	217	3.6	0.2	low
2508	KRE41	Kob	4/10/2017 10:11	4/10/2017	10:11:28	64150	1069	17.8	0.7	low
2509	KRE41	Kob	4/11/2017 10:00	4/11/2017	10:00:14	85723	1429	23.8	1	low
2510	KRE41	Kob	4/11/2017 13:09	4/11/2017	13:09:10	11196	187	3.1	0.1	low
2511	KRE41	Kob	4/12/2017 7:18	4/12/2017	7:18:15	65339	1089	18.1	0.8	low
2512	KRE41	Kob	4/12/2017 8:47	4/12/2017	8:47:15	5330	89	1.5	0.1	low
2513	KRE41	Kob	4/13/2017 13:54	4/13/2017	13:54:10	104775	1746	29.1	1.2	low
2514	KRE41	Kob	4/14/2017 5:54	4/14/2017	5:54:49	57632	961	16	0.7	low
2515	KRE41	Kob	4/14/2017 6:41	4/14/2017	6:41:29	2780	46	0.8	0	low
2516	KRE41	Kob	4/14/2017 8:13	4/14/2017	8:13:51	5430	90	1.5	0.1	low
2517	KRE41	Kob	4/14/2017 9:52	4/14/2017	9:52:07	5893	98	1.6	0.1	low
2518	KRE41	Kob	4/14/2017 15:37	4/14/2017	15:37:12	20702	345	5.8	0.2	low
2519	KRE41	Kob	4/15/2017 12:34	4/15/2017	12:34:42	75444	1257	20.9	0.9	low
2520	KRE41	Kob	4/15/2017 14:02	4/15/2017	14:02:37	5257	88	1.5	0.1	low
2521	KRE41	Kob	4/16/2017 8:39	4/16/2017	8:39:00	66976	1116	18.6	0.8	low
2522	KRE41	Kob	4/16/2017 10:40	4/16/2017	10:40:23	7277	121	2	0.1	low
2523	KRE41	Kob	4/16/2017 14:50	4/16/2017	14:50:55	14854	248	4.1	0.2	low
2524	KRE41	Kob	4/17/2017 12:45	4/17/2017	12:45:32	78808	1313	21.9	0.9	low
2525	KRE41	Kob	4/17/2017 15:26	4/17/2017	15:26:27	9650	161	2.7	0.1	low
2526	KRE41	Kob	4/18/2017 16:05	4/18/2017	16:05:22	88660	1478	24.6	1	low
2527	KRE41	Kob	4/22/2017 5:56	4/22/2017	5:56:00	307853	5131	85.5	3.6	low
2528	KRE41	Kob	4/23/2017 11:15	4/23/2017	11:15:53	105586	1760	29.3	1.2	low
2529	KRE41	Kob	4/24/2017 13:27	4/24/2017	13:27:59	94323	1572	26.2	1.1	low
2530	KRE41	Kob	4/25/2017 15:02	4/25/2017	15:02:47	92084	1535	25.6	1.1	low
2531	KRE41	Kob	4/26/2017 10:02	4/26/2017	10:02:53	68340	1139	19	0.8	low
2532	KRE41	Kob	4/26/2017 10:48	4/26/2017	10:48:09	2714	45	0.8	0	low
2533	KRE41	Kob	4/28/2017 23:06	4/28/2017	23:06:49	217117	3619	60.3	2.5	low
2534	KRE41	Kob	4/29/2017 15:54	4/29/2017	15:54:00	60427	1007	16.8	0.7	low
2535	KRE41	Kob	4/30/2017 0:22	4/30/2017	0:22:44	30518	509	8.5	0.4	low
2536	KRE41	Kob	5/3/2017 11:01	5/3/2017	11:01:24	297518	4959	82.7	3.4	low
2537	KRE41	Kob	5/3/2017 14:28	5/3/2017	14:28:15	11393	190	3.2	0.1	low
2538	KRE41	Kob	5/5/2017 8:34	5/5/2017	8:34:32	151574	2526	42.1	1.8	low
2539	KRE41	Kob	5/5/2017 9:07	5/5/2017	9:07:14	1903	32	0.5	0	low
2540	KRE41	Kob	5/5/2017 14:40	5/5/2017	14:40:23	19756	329	5.5	0.2	low
2541	KRE41	Kob	5/5/2017 21:55	5/5/2017	21:55:33	26099	435	7.2	0.3	low
2542	KRE41	Kob	5/6/2017 15:02	5/6/2017	15:02:36	61612	1027	17.1	0.7	low
2543	KRE41	Kob	5/7/2017 3:16	5/7/2017	3:16:32	43979	733	12.2	0.5	low
2544	KRE41	Kob	5/7/2017 5:20	5/7/2017	5:20:36	7442	124	2.1	0.1	low
2545	KRE41	Kob	5/7/2017 6:17	5/7/2017	6:17:19	3394	57	1	0	low
2546	KRE41	Kob	5/8/2017 18:36	5/8/2017	18:36:36	130754	2179	36.3	1.5	low
2547	KRE41	Kob	5/9/2017 2:22	5/9/2017	2:22:26	27910	465	7.8	0.3	low
2548	KRE41	Kob	5/9/2017 6:58	5/9/2017	6:58:24	16555	276	4.6	0.2	low
2549	KRE41	Kob	5/9/2017 10:04	5/9/2017	10:04:03	11126	185	3.1	0.1	low
2550	KRE41	Kob	5/9/2017 12:46	5/9/2017	12:46:05	9505	158	2.6	0.1	low
2551	KRE41	Kob	5/10/2017 9:53	5/10/2017	9:53:35	76044	1267	21.1	0.9	low
2552	KRE41	Kob	5/10/2017 11:12	5/10/2017	11:12:00	4177	70	1.2	0	low
2553	KRE41	Kob	5/10/2017 13:48	5/10/2017	13:48:23	9355	156	2.6	0.1	low
2554	KRE41	Kob	5/10/2017 14:48	5/10/2017	14:48:33	3479	58	1	0	low
2555	KRE41	Kob	5/10/2017 18:30	5/10/2017	18:30:19	13300	222	3.7	0.2	low
2556	KRE41	Kob	5/11/2017 15:33	5/11/2017	15:33:29	75787	1263	21.1	0.9	low
2557	KRE41	Kob	5/11/2017 22:41	5/11/2017	22:41:28	25677	428	7.1	0.3	low
2558	KRE41	Kob	5/14/2017 9:57	5/14/2017	9:57:40	213307	3555	59.2	2.5	low
2559	KRE41	Kob	5/14/2017 10:46	5/14/2017	10:46:47	2848	47	0.8	0	low
2560	KRE41	Kob	5/15/2017 9:35	5/15/2017	9:35:31	82122	1369	22.8	1	low
2561	KRE41	Kob	5/15/2017 12:32	5/15/2017	12:32:05	10591	177	3	0.1	low
2562	KRE41	Kob	5/15/2017 18:07	5/15/2017	18:07:47	20135	336	5.6	0.2	low
2563	KRE41	Kob	5/18/2017 20:56	5/18/2017	20:56:18	268828	4480	74.7	3.1	low
2564	KRE41	Kob	5/19/2017 6:07	5/19/2017	6:07:00	33024	550	9.2	0.4	low
2565	KRE41	Kob	5/19/2017 10:36	5/19/2017	10:36:15	16094	268	4.5	0.2	low
2566	KRE41	Kob	5/20/2017 9:36	5/20/2017	9:36:45	82754	1379	23	1	low
2567	KRE41	Kob	5/21/2017 7:08	5/21/2017	7:08:48	75287	1255	20.9	0.9	low
2568	KRE41	Kob	5/22/2017 11:01	5/22/2017	11:01:03	100322	1672	27.9	1.2	low
2569	KRE41	Kob	5/24/2017 12:17	5/24/2017	12:17:11	177365	2956	49.3	2.1	low
2570	KRE41	Kob	5/24/2017 13:39	5/24/2017	13:39:50	4781	80	1.3	0.1	low
2571	KRE41	Kob	5/24/2017 15:58	5/24/2017	15:58:54	8249	137	2.3	0.1	low
2572	KRE41	Kob	5/25/2017 12:50	5/25/2017	12:50:59	75122	1252	20.9	0.9	low
2573	KRE41	Kob	5/30/2017 14:33	5/30/2017	14:33:25	438129	7302	121.7	5.1	low
2574	KRE41	Kob	5/31/2017 10:47	5/31/2017	10:47:50	72863	1214	20.2	0.8	low
2575	KRE41	Kob	5/31/2017 12:21	5/31/2017	12:21:03	5416	90	1.5	0.1	low
2576	KRE41	Lion	4/27/2017 2:13	4/27/2017	2:13:56	0	0	0	0	low
2578	KRE41	Oribi	4/14/2017 6:22	4/14/2017	6:22:53	0	0	0	0	low
2579	KRE41	Oribi	4/15/2017 7:01	4/15/2017	7:01:56	88733	1479	24.6	1	low
2580	KRE41	Oribi	6/1/2017 10:19	6/1/2017	10:19:40	4072660	67878	1131.3	47.1	low
2592	KRE41	Reedbuck	3/8/2017 13:54	3/8/2017	13:54:54	0	0	0	0	low
2593	KRE41	Reedbuck	3/12/2017 0:53	3/12/2017	0:53:46	298726	4979	83	3.5	low
2594	KRE41	Reedbuck	3/15/2017 23:22	3/15/2017	23:22:58	340140	5669	94.5	3.9	low
2595	KRE41	Reedbuck	3/17/2017 11:07	3/17/2017	11:07:31	128659	2144	35.7	1.5	low
2596	KRE41	Reedbuck	3/18/2017 12:26	3/18/2017	12:26:20	91127	1519	25.3	1.1	low
2597	KRE41	Reedbuck	3/20/2017 10:10	3/20/2017	10:10:11	164621	2744	45.7	1.9	low
2598	KRE41	Reedbuck	3/20/2017 22:25	3/20/2017	22:25:48	44135	736	12.3	0.5	low
2599	KRE41	Reedbuck	3/21/2017 9:14	3/21/2017	9:14:16	38877	648	10.8	0.4	low
2600	KRE41	Reedbuck	3/21/2017 15:17	3/21/2017	15:17:44	21802	363	6	0.2	low
2601	KRE41	Reedbuck	3/22/2017 16:59	3/22/2017	16:59:41	92497	1542	25.7	1.1	low
2602	KRE41	Reedbuck	3/24/2017 5:21	3/24/2017	5:21:40	130917	2182	36.4	1.5	low
2603	KRE41	Reedbuck	3/24/2017 20:27	3/24/2017	20:27:33	54350	906	15.1	0.6	low
2604	KRE41	Reedbuck	3/25/2017 19:37	3/25/2017	19:37:16	83359	1389	23.1	1	low
2605	KRE41	Reedbuck	3/27/2017 9:21	3/27/2017	9:21:12	135808	2263	37.7	1.6	low
2606	KRE41	Reedbuck	3/27/2017 10:48	3/27/2017	10:48:16	5215	87	1.4	0.1	low
2607	KRE41	Reedbuck	3/27/2017 16:53	3/27/2017	16:53:50	21914	365	6.1	0.3	low
2608	KRE41	Reedbuck	3/27/2017 19:27	3/27/2017	19:27:06	9188	153	2.5	0.1	low
2609	KRE41	Reedbuck	3/29/2017 3:59	3/29/2017	3:59:11	117122	1952	32.5	1.4	low
2610	KRE41	Reedbuck	3/29/2017 19:55	3/29/2017	19:55:07	57351	956	15.9	0.7	low
2611	KRE41	Reedbuck	3/29/2017 21:11	3/29/2017	21:11:13	3697	62	1	0	low
2612	KRE41	Reedbuck	3/30/2017 0:48	3/30/2017	0:48:01	12999	217	3.6	0.2	low
2613	KRE41	Reedbuck	3/30/2017 8:19	3/30/2017	8:19:18	27071	451	7.5	0.3	low
2614	KRE41	Reedbuck	3/30/2017 9:50	3/30/2017	9:50:34	5470	91	1.5	0.1	low
2615	KRE41	Reedbuck	3/31/2017 10:28	3/31/2017	10:28:41	88656	1478	24.6	1	low
2616	KRE41	Reedbuck	3/31/2017 16:52	3/31/2017	16:52:26	23019	384	6.4	0.3	low
2617	KRE41	Reedbuck	4/1/2017 0:31	4/1/2017	0:31:48	27555	459	7.7	0.3	low
2618	KRE41	Reedbuck	4/1/2017 5:25	4/1/2017	5:25:34	17620	294	4.9	0.2	low
2619	KRE41	Reedbuck	4/3/2017 11:33	4/3/2017	11:33:37	194854	3248	54.1	2.3	low
2620	KRE41	Reedbuck	4/4/2017 20:22	4/4/2017	20:22:59	118155	1969	32.8	1.4	low
2621	KRE41	Reedbuck	4/5/2017 22:38	4/5/2017	22:38:46	94523	1575	26.2	1.1	low
2622	KRE41	Reedbuck	4/6/2017 0:58	4/6/2017	0:58:24	8374	140	2.3	0.1	low
2623	KRE41	Reedbuck	4/6/2017 22:00	4/6/2017	22:00:25	75702	1262	21	0.9	low
2624	KRE41	Reedbuck	4/9/2017 0:43	4/9/2017	0:43:14	182559	3043	50.7	2.1	low
2625	KRE41	Reedbuck	4/9/2017 4:24	4/9/2017	4:24:07	13242	221	3.7	0.2	low
2626	KRE41	Reedbuck	4/10/2017 16:23	4/10/2017	16:23:56	129470	2158	36	1.5	low
2627	KRE41	Reedbuck	4/11/2017 3:01	4/11/2017	3:01:54	38273	638	10.6	0.4	low
2628	KRE41	Reedbuck	4/11/2017 19:00	4/11/2017	19:00:22	57307	955	15.9	0.7	low
2629	KRE41	Reedbuck	4/12/2017 2:51	4/12/2017	2:51:11	28245	471	7.8	0.3	low
2630	KRE41	Reedbuck	4/12/2017 8:25	4/12/2017	8:25:06	20007	333	5.5	0.2	low
2631	KRE41	Reedbuck	4/13/2017 3:48	4/13/2017	3:48:49	69821	1164	19.4	0.8	low
2632	KRE41	Reedbuck	4/14/2017 3:29	4/14/2017	3:29:02	85036	1417	23.6	1	low
2633	KRE41	Reedbuck	4/14/2017 4:10	4/14/2017	4:10:33	2488	41	0.7	0	low
2634	KRE41	Reedbuck	4/15/2017 4:01	4/15/2017	4:01:47	85856	1431	23.9	1	low
2635	KRE41	Reedbuck	4/15/2017 9:47	4/15/2017	9:47:57	20760	346	5.8	0.2	low
2636	KRE41	Reedbuck	4/15/2017 13:42	4/15/2017	13:42:43	14084	235	3.9	0.2	low
2637	KRE41	Reedbuck	4/16/2017 18:24	4/16/2017	18:24:45	103313	1722	28.7	1.2	low
2638	KRE41	Reedbuck	4/17/2017 8:30	4/17/2017	8:30:00	50711	845	14.1	0.6	low
2639	KRE41	Reedbuck	4/19/2017 5:36	4/19/2017	5:36:29	162387	2706	45.1	1.9	low
2640	KRE41	Reedbuck	4/19/2017 22:36	4/19/2017	22:36:24	61183	1020	17	0.7	low
2641	KRE41	Reedbuck	4/20/2017 4:29	4/20/2017	4:29:01	21123	352	5.9	0.2	low
2642	KRE41	Reedbuck	4/23/2017 10:49	4/23/2017	10:49:28	282012	4700	78.3	3.3	low
2643	KRE41	Reedbuck	4/26/2017 8:49	4/26/2017	8:49:20	251990	4200	70	2.9	low
2644	KRE41	Reedbuck	4/27/2017 7:20	4/27/2017	7:20:34	81071	1351	22.5	0.9	low
2645	KRE41	Reedbuck	4/27/2017 11:56	4/27/2017	11:56:08	16528	275	4.6	0.2	low
2646	KRE41	Reedbuck	5/18/2017 5:04	5/18/2017	5:04:19	1789688	29828	497.1	20.7	low
2647	KRE41	Reedbuck	5/18/2017 18:36	5/18/2017	18:36:53	48725	812	13.5	0.6	low
2648	KRE41	RoanAntelope	3/31/2017 20:19	3/31/2017	20:19:23	0	0	0	0	low
2649	KRE41	RoanAntelope	4/17/2017 11:44	4/17/2017	11:44:22	1437893	23965	399.4	16.6	low
2673	KRE41	Warthog	3/9/2017 15:48	3/9/2017	15:48:48	0	0	0	0	low
2674	KRE41	Warthog	3/18/2017 16:18	3/18/2017	16:18:03	779344	12989	216.5	9	low
2675	KRE41	Warthog	3/21/2017 17:49	3/21/2017	17:49:05	264655	4411	73.5	3.1	low
2676	KRE41	Warthog	3/22/2017 18:26	3/22/2017	18:26:54	88667	1478	24.6	1	low
2677	KRE41	Warthog	3/23/2017 8:38	3/23/2017	8:38:02	51048	851	14.2	0.6	low
2678	KRE41	Warthog	3/27/2017 6:23	3/27/2017	6:23:33	337527	5625	93.8	3.9	low
2679	KRE41	Warthog	3/27/2017 22:23	3/27/2017	22:23:11	57574	960	16	0.7	low
2680	KRE41	Warthog	4/3/2017 8:41	4/3/2017	8:41:33	555499	9258	154.3	6.4	low
2681	KRE41	Warthog	4/3/2017 16:38	4/3/2017	16:38:54	28639	477	8	0.3	low
2682	KRE41	Warthog	4/11/2017 9:54	4/11/2017	9:54:02	666906	11115	185.2	7.7	low
2683	KRE41	Warthog	4/12/2017 16:37	4/12/2017	16:37:08	110580	1843	30.7	1.3	low
2684	KRE41	Warthog	4/15/2017 16:33	4/15/2017	16:33:59	259009	4317	72	3	low
2685	KRE41	Warthog	4/19/2017 18:30	4/19/2017	18:30:00	352550	5876	97.9	4.1	low
2686	KRE41	Warthog	4/22/2017 5:48	4/22/2017	5:48:46	212308	3538	59	2.5	low
2687	KRE41	Warthog	4/22/2017 18:24	4/22/2017	18:24:38	45349	756	12.6	0.5	low
2688	KRE41	Warthog	5/5/2017 5:43	5/5/2017	5:43:13	1077509	17958	299.3	12.5	low
2689	KRE41	Warthog	5/5/2017 17:38	5/5/2017	17:38:46	42906	715	11.9	0.5	low
2690	KRE41	Warthog	5/16/2017 5:54	5/16/2017	5:54:05	908115	15135	252.2	10.5	low
2691	KRE41	Warthog	5/17/2017 5:32	5/17/2017	5:32:17	85085	1418	23.6	1	low
2692	KRE41	Warthog	5/17/2017 8:25	5/17/2017	8:25:00	10360	173	2.9	0.1	low
2693	KRE41	Warthog	5/22/2017 18:09	5/22/2017	18:09:35	467069	7784	129.7	5.4	low
2694	KRE41	Warthog	6/2/2017 7:23	6/2/2017	7:23:24	911610	15194	253.2	10.5	low
2695	KRE41	Waterbuck	5/14/2017 11:14	5/14/2017	11:14:42	0	0	0	0	low
2697	KRE42	Aardvark	4/15/2017 0:36	4/15/2017	0:36:33	0	0	0	0	low
2698	KRE42	Aardvark	4/18/2017 21:30	4/18/2017	21:30:57	334454	5574	92.9	3.9	low
2699	KRE42	Aardvark	4/26/2017 0:51	4/26/2017	0:51:33	616829	10280	171.3	7.1	low
2700	KRE42	Aardvark	4/30/2017 1:18	4/30/2017	1:18:17	347195	5787	96.5	4	low
2701	KRE42	Aardvark	5/1/2017 23:42	5/1/2017	23:42:53	167066	2784	46.4	1.9	low
2702	KRE42	Aardvark	5/3/2017 20:41	5/3/2017	20:41:38	161916	2699	45	1.9	low
2703	KRE42	Aardvark	5/9/2017 1:29	5/9/2017	1:29:36	449268	7488	124.8	5.2	low
2704	KRE42	Aardvark	5/9/2017 20:57	5/9/2017	20:57:24	69573	1160	19.3	0.8	low
2705	KRE42	Aardvark	5/11/2017 19:52	5/11/2017	19:52:06	168719	2812	46.9	2	low
2706	KRE42	Aardvark	5/19/2017 19:24	5/19/2017	19:24:22	689530	11492	191.5	8	low
2707	KRE42	Aardvark	5/21/2017 23:25	5/21/2017	23:25:29	187261	3121	52	2.2	low
2708	KRE42	Aardvark	5/24/2017 22:44	5/24/2017	22:44:37	256745	4279	71.3	3	low
2709	KRE42	Aardvark	5/31/2017 21:38	5/31/2017	21:38:19	600815	10014	166.9	7	low
2710	KRE42	Aardvark	6/3/2017 0:00	6/3/2017	0:00:03	181301	3022	50.4	2.1	low
2711	KRE42	Aardvark	6/4/2017 0:12	6/4/2017	0:12:08	87121	1452	24.2	1	low
2712	KRE42	Bushbuck	4/20/2017 0:37	4/20/2017	0:37:16	0	0	0	0	low
2713	KRE42	Duiker	3/17/2017 2:04	3/17/2017	2:04:33	0	0	0	0	low
2714	KRE42	Duiker	3/28/2017 6:15	3/28/2017	6:15:18	965442	16091	268.2	11.2	low
2715	KRE42	Duiker	4/12/2017 2:26	4/12/2017	2:26:22	1282262	21371	356.2	14.8	low
2716	KRE42	Duiker	4/14/2017 0:48	4/14/2017	0:48:40	166914	2782	46.4	1.9	low
2717	KRE42	Duiker	4/14/2017 4:35	4/14/2017	4:35:19	13564	226	3.8	0.2	low
2718	KRE42	Duiker	4/19/2017 9:33	4/19/2017	9:33:52	449883	7498	125	5.2	low
2719	KRE42	Duiker	4/21/2017 7:32	4/21/2017	7:32:59	165545	2759	46	1.9	low
2720	KRE42	Duiker	4/22/2017 5:06	4/22/2017	5:06:47	77624	1294	21.6	0.9	low
2721	KRE42	Duiker	4/24/2017 21:29	4/24/2017	21:29:57	231787	3863	64.4	2.7	low
[truncated: 10,125 more rows]
